# Supplementary material for: 2,3,3-Trimethyl-1-[4-(2,3,3-trimethyl-3H-indol-1-ium-1-yl)but­yl]-3H-indol-1-ium diiodide
Source: Acta Crystallogr Sect E Struct Rep Online. 2012 Aug 15;68(Pt 9):o2714. doi: 10.1107/S1600536812035234 (PMC3435730; doi:10.1107/S1600536812035234)
Supplement: Supplementary file 1 [file e-68-o2714-sup1.cif]

##############################################################################
#                                                                            #
# This CIF contains the data in a paper accepted for publication in          #
# Acta Crystallographica Section E. It conforms to the requirements of       #
# Notes for Authors for Acta Crystallographica Section E, and has been       #
# peer reviewed under the auspices of the IUCr Commission on Journals.       #
#                                                                            #
# Full details of the Crystallographic Information File format               #
# are given in the paper "The Crystallographic Information File (CIF):       #
# a New Standard Archive File for Crystallography" by S. R. Hall, F. H.      #
# Allen and I. D. Brown [Acta Cryst. (1991), A47, 655-685].                  #
#                                                                            #
# The current version of the core CIF dictionary is obtainable from          #
# ftp://ftp.iucr.org/pub/cif_core.dic.                                       #
#                                                                            #
# Software is freely available for graphical display of the structure(s)     #
# in this CIF. For information consult the CIF software page                 #
# http://www.iucr.org/resources/cif/software.                                #
#                                                                            #
# This file may be used for bona fide research purposes within the           #
# scientific community so long as proper attribution is given to the journal # 
# article from which it was obtained.                                        #
#                                                                            #
##############################################################################
data_global
_audit_creation_method     SHELXL-97
_journal_date_recd_electronic     2012-07-31
_journal_date_accepted     2012-08-09
_journal_name_full     'Acta Crystallographica, Section E'
_journal_year     2012
_journal_volume     68
_journal_issue      9
_journal_page_first     o2714
_journal_page_last     o2714
_journal_paper_category     QO
_journal_paper_doi     10.1107/S1600536812035234
_journal_coeditor_code     XU5603
_publ_contact_author
;
     Dr. Seik Weng Ng
     Department of Chemistry
     University of Malaya
     50603 Kuala Lumpur
     Malaysia
;
_publ_contact_author_email     seikweng@um.edu.my
_publ_contact_author_fax     '03 7967 4193'
_publ_contact_author_phone     '03 7967 6778'
_publ_section_title
;\
2,3,3-Trimethyl-1-[4-(2,3,3-trimethyl-3<i>H</i>-indol-1-ium-1-yl)butyl]-\
3<i>H</i>-indol-1-ium diiodide
;
loop_
    _publ_author_name
    _publ_author_address
    'Wu, Di'
;
College of Chemistry and Molecular Engineering
Zhengzhou University
Zhengzhou
People's Republic of China
;
    'Shen, Li-Xia'
;
College of Chemistry and Molecular Engineering
Zhengzhou University
Zhengzhou
People's Republic of China
;
    'Niu, Yun-Yin'
;
College of Chemistry and Molecular Engineering
Zhengzhou University
Zhengzhou
People's Republic of China
;
    'Ng, Seik Weng'
;
     Department of Chemistry
     University of Malaya
     50603 Kuala Lumpur
     Malaysia
     Chemistry Department
     King Abdulaziz University
     PO Box 80203 Jeddah
     Saudi Arabia
;
data_I
_audit_creation_method     SHELXL-97
_chemical_name_systematic
;
2,3,3-Trimethyl-1-[4-(2,3,3-trimethyl-3<i>H</i>-indol-1-ium-1-yl)butyl]-
3<i>H</i>-indol-1-ium diiodide
;
_chemical_name_common     ?
_chemical_formula_moiety     'C26 H34 N2 2+, 2(I -)'
_chemical_formula_sum     'C26 H34 I2 N2'
_chemical_formula_iupac     'C26 H34 N2 2+, 2I -'
_chemical_formula_weight     628.35
_chemical_melting_point     ?
_symmetry_cell_setting     monoclinic
_symmetry_space_group_name_H-M     'P 21/c'
_symmetry_space_group_name_Hall     '-P 2ybc'
loop_
    _symmetry_equiv_pos_as_xyz
    'x, y, z'
    '-x, y+1/2, -z+1/2'
    '-x, -y, -z'
    'x, -y-1/2, z-1/2'
_cell_length_a     13.9414(14)
_cell_length_b     7.6013(8)
_cell_length_c     13.8261(15)
_cell_angle_alpha     90.00
_cell_angle_beta     113.011(2)
_cell_angle_gamma     90.00
_cell_volume     1348.6(2)
_cell_formula_units_Z     2
_cell_measurement_reflns_used     3950
_cell_measurement_theta_min     2.9657
_cell_measurement_theta_max     28.2679
_cell_measurement_temperature     293(2)
_exptl_crystal_description     prism
_exptl_crystal_colour     colorless
_exptl_crystal_size_max     0.35
_exptl_crystal_size_mid     0.30
_exptl_crystal_size_min     0.25
_exptl_crystal_density_diffrn     1.547
_exptl_crystal_density_meas     ?
_exptl_crystal_density_method     'not measured'
_exptl_crystal_F_000     620
_exptl_absorpt_coefficient_mu     2.346
_exptl_absorpt_correction_type     multi-scan
_exptl_absorpt_process_details     '(SADABS; Sheldrick, 1996)'
_exptl_absorpt_correction_T_min     0.4940
_exptl_absorpt_correction_T_max     0.5916
_diffrn_ambient_temperature     293(2)
_diffrn_radiation_type     MoK\a
_diffrn_radiation_wavelength     0.71073
_diffrn_radiation_source     'fine-focus sealed tube'
_diffrn_radiation_monochromator     graphite
_diffrn_measurement_device_type     'Bruker SMART APEX'
_diffrn_measurement_method     '\w scans'
_diffrn_detector_area_resol_mean     ?
_diffrn_reflns_number     8426
_diffrn_reflns_av_R_equivalents     0.0170
_diffrn_reflns_av_sigmaI/netI     0.0182
_diffrn_reflns_theta_min     2.97
_diffrn_reflns_theta_max     27.49
_diffrn_reflns_theta_full     27.49
_diffrn_measured_fraction_theta_max     0.995
_diffrn_measured_fraction_theta_full     0.995
_diffrn_reflns_limit_h_min     -13
_diffrn_reflns_limit_h_max     17
_diffrn_reflns_limit_k_min     -8
_diffrn_reflns_limit_k_max     9
_diffrn_reflns_limit_l_min     -17
_diffrn_reflns_limit_l_max     14
_diffrn_standards_number     0
_diffrn_standards_interval_count     0
_diffrn_standards_interval_time     0
_diffrn_standards_decay_%     0
_reflns_number_total     3077
_reflns_number_gt     2602
_reflns_threshold_expression     I>2\s(I)
_refine_ls_structure_factor_coef     Fsqd
_refine_ls_matrix_type     full
_refine_ls_R_factor_all     0.0328
_refine_ls_R_factor_gt     0.0268
_refine_ls_wR_factor_gt     0.0824
_refine_ls_wR_factor_ref     0.0870
_refine_ls_goodness_of_fit_ref     1.039
_refine_ls_restrained_S_all     1.039
_refine_ls_number_reflns     3077
_refine_ls_number_parameters     146
_refine_ls_number_restraints     0
_refine_ls_hydrogen_treatment     constr
_refine_ls_weighting_scheme     calc
_refine_ls_weighting_details
         'calc w=1/[\s^2^(Fo^2^)+(0.0519P)^2^+0.3658P] where P=(Fo^2^+2Fc^2^)/3'
_atom_sites_solution_hydrogens     geom
_atom_sites_solution_primary     direct
_atom_sites_solution_secondary     difmap
_refine_ls_shift/su_max     0.001
_refine_ls_shift/su_mean     0.000
_refine_diff_density_max     0.942
_refine_diff_density_min     -0.367
_refine_ls_extinction_method     none
_refine_ls_extinction_coef     ?
loop_
    _atom_type_symbol
    _atom_type_description
    _atom_type_scat_dispersion_real
    _atom_type_scat_dispersion_imag
    _atom_type_scat_source
    'C' 'C' 0.0033 0.0016
                         'International Tables Vol C Tables 4.2.6.8 and 6.1.1.4'
    'H' 'H' 0.0000 0.0000
                         'International Tables Vol C Tables 4.2.6.8 and 6.1.1.4'
    'N' 'N' 0.0061 0.0033
                         'International Tables Vol C Tables 4.2.6.8 and 6.1.1.4'
    'I' 'I' -0.4742 1.8119
                         'International Tables Vol C Tables 4.2.6.8 and 6.1.1.4'
_computing_data_collection     'APEX2 (Bruker, 2005)'
_computing_cell_refinement     'SAINT (Bruker, 2005)'
_computing_data_reduction     'SAINT (Bruker, 2005)'
_computing_structure_solution     'SHELXS97 (Sheldrick, 2008)'
_computing_structure_refinement     'SHELXL97 (Sheldrick, 2008)'
_computing_molecular_graphics     'X-SEED (Barbour, 2001)'
_computing_publication_material     'publCIF (Westrip, 2010)'
loop_
    _atom_site_type_symbol
    _atom_site_label
    _atom_site_fract_x
    _atom_site_fract_y
    _atom_site_fract_z
    _atom_site_U_iso_or_equiv
    _atom_site_adp_type
    _atom_site_calc_flag
    _atom_site_refinement_flags
    _atom_site_occupancy
    _atom_site_symmetry_multiplicity
    _atom_site_disorder_assembly
    _atom_site_disorder_group
    I I1 0.3111(2) 0.6289(3) 0.77695(19) 0.0536(2) Uani d P 0.50 1 A 1
    I I1' 0.3220(2) 0.6038(3) 0.7930(2) 0.0800(6) Uani d P 0.50 1 B 2
    N N2 0.31190(14) 0.3641(2) 0.55053(14) 0.0382(4) Uani d . 1 1 . .
    C C1 0.3943(2) 0.1407(5) 0.6859(3) 0.0789(11) Uani d . 1 1 . .
    H H1A 0.3772 0.0208 0.6943 0.118 Uiso calc R 1 1 . .
    H H1B 0.4081 0.2039 0.7501 0.118 Uiso calc R 1 1 . .
    H H1C 0.4550 0.1435 0.6693 0.118 Uiso calc R 1 1 . .
    C C2 0.30596(17) 0.2235(3) 0.59984(18) 0.0437(5) Uani d . 1 1 . .
    C C3 0.19566(18) 0.1564(3) 0.56180(19) 0.0398(5) Uani d . 1 1 . .
    C C4 0.1613(2) 0.1429(3) 0.6543(2) 0.0514(6) Uani d . 1 1 . .
    H H4A 0.1669 0.2562 0.6867 0.077 Uiso calc R 1 1 . .
    H H4B 0.2051 0.0604 0.7049 0.077 Uiso calc R 1 1 . .
    H H4C 0.0902 0.1035 0.6292 0.077 Uiso calc R 1 1 . .
    C C5 0.1875(3) -0.0238(4) 0.5086(2) 0.0621(7) Uani d . 1 1 . .
    H H5A 0.2092 -0.0131 0.4510 0.093 Uiso calc R 1 1 . .
    H H5B 0.1166 -0.0640 0.4830 0.093 Uiso calc R 1 1 . .
    H H5C 0.2316 -0.1067 0.5586 0.093 Uiso calc R 1 1 . .
    C C6 0.13926(16) 0.2961(3) 0.48332(16) 0.0358(4) Uani d . 1 1 . .
    C C7 0.03506(19) 0.3190(3) 0.4208(2) 0.0484(5) Uani d . 1 1 . .
    H H7 -0.0147 0.2402 0.4239 0.058 Uiso calc R 1 1 . .
    C C8 0.0064(2) 0.4603(4) 0.3539(2) 0.0585(7) Uani d . 1 1 . .
    H H8 -0.0635 0.4773 0.3112 0.070 Uiso calc R 1 1 . .
    C C9 0.0803(3) 0.5787(4) 0.3488(2) 0.0585(7) Uani d . 1 1 . .
    H H9 0.0590 0.6731 0.3025 0.070 Uiso calc R 1 1 . .
    C C10 0.1846(2) 0.5586(3) 0.41111(19) 0.0475(5) Uani d . 1 1 . .
    H H10 0.2345 0.6375 0.4084 0.057 Uiso calc R 1 1 . .
    C C11 0.21086(17) 0.4165(3) 0.47728(16) 0.0352(4) Uani d . 1 1 . .
    C C12 0.40689(18) 0.4695(4) 0.56978(19) 0.0491(6) Uani d . 1 1 . .
    H H12 0.4593 0.4384 0.6380 0.059 Uiso calc R 1 1 . .
    H H12B 0.3904 0.5931 0.5719 0.059 Uiso calc R 1 1 . .
    C C13 0.45182(18) 0.4435(3) 0.48771(18) 0.0435(5) Uani d . 1 1 . .
    H H13 0.4001 0.4747 0.4191 0.052 Uiso calc R 1 1 . .
    H H13B 0.4699 0.3206 0.4858 0.052 Uiso calc R 1 1 . .
loop_
    _atom_site_aniso_label
    _atom_site_aniso_U_11
    _atom_site_aniso_U_22
    _atom_site_aniso_U_33
    _atom_site_aniso_U_12
    _atom_site_aniso_U_13
    _atom_site_aniso_U_23
    I1 0.0481(5) 0.0585(3) 0.0626(3) -0.0023(3) 0.0307(3) -0.0126(3)
    I1' 0.0531(7) 0.0987(14) 0.1030(14) -0.0154(8) 0.0466(9) -0.0430(8)
    N2 0.0294(9) 0.0511(10) 0.0395(9) -0.0101(7) 0.0193(7) -0.0044(7)
    C1 0.0413(16) 0.107(3) 0.083(2) 0.0150(15) 0.0190(15) 0.0413(18)
    C2 0.0320(11) 0.0575(14) 0.0466(12) 0.0011(9) 0.0206(9) 0.0075(10)
    C3 0.0342(11) 0.0396(11) 0.0514(12) -0.0026(8) 0.0230(9) 0.0066(9)
    C4 0.0516(15) 0.0559(14) 0.0590(15) -0.0019(11) 0.0348(12) 0.0082(11)
    C5 0.0748(19) 0.0467(14) 0.0763(19) 0.0018(13) 0.0420(16) -0.0007(13)
    C6 0.0317(10) 0.0376(10) 0.0406(10) -0.0031(8) 0.0168(8) -0.0027(8)
    C7 0.0343(12) 0.0543(13) 0.0556(14) -0.0054(10) 0.0166(10) -0.0083(11)
    C8 0.0460(15) 0.0679(17) 0.0498(14) 0.0172(13) 0.0058(11) -0.0049(12)
    C9 0.075(2) 0.0531(14) 0.0478(14) 0.0189(13) 0.0246(13) 0.0090(11)
    C10 0.0623(15) 0.0396(11) 0.0493(12) -0.0011(11) 0.0313(11) 0.0025(10)
    C11 0.0354(11) 0.0383(10) 0.0365(10) -0.0052(8) 0.0191(8) -0.0036(8)
    C12 0.0368(12) 0.0683(16) 0.0487(12) -0.0237(11) 0.0237(10) -0.0136(11)
    C13 0.0343(11) 0.0568(13) 0.0459(12) -0.0135(10) 0.0226(9) -0.0053(10)
loop_
    _geom_bond_atom_site_label_1
    _geom_bond_atom_site_label_2
    _geom_bond_site_symmetry_2
    _geom_bond_distance
    _geom_bond_publ_flag
    N2 C2 . 1.287(3) ?
    N2 C11 . 1.433(3) ?
    N2 C12 . 1.480(3) ?
    C1 C2 . 1.478(4) ?
    C1 H1A . 0.9600 ?
    C1 H1B . 0.9600 ?
    C1 H1C . 0.9600 ?
    C2 C3 . 1.507(3) ?
    C3 C6 . 1.502(3) ?
    C3 C4 . 1.535(3) ?
    C3 C5 . 1.538(4) ?
    C4 H4A . 0.9600 ?
    C4 H4B . 0.9600 ?
    C4 H4C . 0.9600 ?
    C5 H5A . 0.9600 ?
    C5 H5B . 0.9600 ?
    C5 H5C . 0.9600 ?
    C6 C11 . 1.381(3) ?
    C6 C7 . 1.381(3) ?
    C7 C8 . 1.371(4) ?
    C7 H7 . 0.9300 ?
    C8 C9 . 1.390(4) ?
    C8 H8 . 0.9300 ?
    C9 C10 . 1.378(4) ?
    C9 H9 . 0.9300 ?
    C10 C11 . 1.370(3) ?
    C10 H10 . 0.9300 ?
    C12 C13 . 1.508(3) ?
    C12 H12 . 0.9700 ?
    C12 H12B . 0.9700 ?
    C13 C13 3_666 1.517(4) ?
    C13 H13 . 0.9700 ?
    C13 H13B . 0.9700 ?
loop_
    _geom_angle_atom_site_label_1
    _geom_angle_atom_site_label_2
    _geom_angle_atom_site_label_3
    _geom_angle_site_symmetry_1
    _geom_angle_site_symmetry_3
    _geom_angle
    _geom_angle_publ_flag
    C2 N2 C11 . . 110.85(18) ?
    C2 N2 C12 . . 126.3(2) ?
    C11 N2 C12 . . 122.67(19) ?
    C2 C1 H1A . . 109.5 ?
    C2 C1 H1B . . 109.5 ?
    H1A C1 H1B . . 109.5 ?
    C2 C1 H1C . . 109.5 ?
    H1A C1 H1C . . 109.5 ?
    H1B C1 H1C . . 109.5 ?
    N2 C2 C1 . . 125.0(2) ?
    N2 C2 C3 . . 111.39(19) ?
    C1 C2 C3 . . 123.5(2) ?
    C6 C3 C2 . . 100.79(17) ?
    C6 C3 C4 . . 113.8(2) ?
    C2 C3 C4 . . 109.9(2) ?
    C6 C3 C5 . . 111.4(2) ?
    C2 C3 C5 . . 110.1(2) ?
    C4 C3 C5 . . 110.5(2) ?
    C3 C4 H4A . . 109.5 ?
    C3 C4 H4B . . 109.5 ?
    H4A C4 H4B . . 109.5 ?
    C3 C4 H4C . . 109.5 ?
    H4A C4 H4C . . 109.5 ?
    H4B C4 H4C . . 109.5 ?
    C3 C5 H5A . . 109.5 ?
    C3 C5 H5B . . 109.5 ?
    H5A C5 H5B . . 109.5 ?
    C3 C5 H5C . . 109.5 ?
    H5A C5 H5C . . 109.5 ?
    H5B C5 H5C . . 109.5 ?
    C11 C6 C7 . . 119.1(2) ?
    C11 C6 C3 . . 109.00(19) ?
    C7 C6 C3 . . 131.9(2) ?
    C8 C7 C6 . . 118.6(2) ?
    C8 C7 H7 . . 120.7 ?
    C6 C7 H7 . . 120.7 ?
    C7 C8 C9 . . 121.0(2) ?
    C7 C8 H8 . . 119.5 ?
    C9 C8 H8 . . 119.5 ?
    C10 C9 C8 . . 121.2(2) ?
    C10 C9 H9 . . 119.4 ?
    C8 C9 H9 . . 119.4 ?
    C11 C10 C9 . . 116.5(2) ?
    C11 C10 H10 . . 121.8 ?
    C9 C10 H10 . . 121.8 ?
    C10 C11 C6 . . 123.5(2) ?
    C10 C11 N2 . . 128.6(2) ?
    C6 C11 N2 . . 107.90(18) ?
    N2 C12 C13 . . 113.52(18) ?
    N2 C12 H12 . . 108.9 ?
    C13 C12 H12 . . 108.9 ?
    N2 C12 H12B . . 108.9 ?
    C13 C12 H12B . . 108.9 ?
    H12 C12 H12B . . 107.7 ?
    C12 C13 C13 . 3_666 110.4(2) ?
    C12 C13 H13 . . 109.6 ?
    C13 C13 H13 3_666 . 109.6 ?
    C12 C13 H13B . . 109.6 ?
    C13 C13 H13B 3_666 . 109.6 ?
    H13 C13 H13B . . 108.1 ?
loop_
    _geom_torsion_atom_site_label_1
    _geom_torsion_atom_site_label_2
    _geom_torsion_atom_site_label_3
    _geom_torsion_atom_site_label_4
    _geom_torsion_site_symmetry_1
    _geom_torsion_site_symmetry_2
    _geom_torsion_site_symmetry_3
    _geom_torsion_site_symmetry_4
    _geom_torsion
    _geom_torsion_publ_flag
    C11 N2 C2 C1 . . . . -175.6(3) ?
    C12 N2 C2 C1 . . . . -0.1(4) ?
    C11 N2 C2 C3 . . . . 2.1(3) ?
    C12 N2 C2 C3 . . . . 177.6(2) ?
    N2 C2 C3 C6 . . . . -2.7(3) ?
    C1 C2 C3 C6 . . . . 175.0(3) ?
    N2 C2 C3 C4 . . . . -123.1(2) ?
    C1 C2 C3 C4 . . . . 54.6(3) ?
    N2 C2 C3 C5 . . . . 114.9(2) ?
    C1 C2 C3 C5 . . . . -67.3(3) ?
    C2 C3 C6 C11 . . . . 2.4(2) ?
    C4 C3 C6 C11 . . . . 120.0(2) ?
    C5 C3 C6 C11 . . . . -114.4(2) ?
    C2 C3 C6 C7 . . . . -178.3(2) ?
    C4 C3 C6 C7 . . . . -60.7(3) ?
    C5 C3 C6 C7 . . . . 65.0(3) ?
    C11 C6 C7 C8 . . . . 0.6(4) ?
    C3 C6 C7 C8 . . . . -178.7(2) ?
    C6 C7 C8 C9 . . . . -0.1(4) ?
    C7 C8 C9 C10 . . . . -0.4(4) ?
    C8 C9 C10 C11 . . . . 0.2(4) ?
    C9 C10 C11 C6 . . . . 0.3(4) ?
    C9 C10 C11 N2 . . . . -179.6(2) ?
    C7 C6 C11 C10 . . . . -0.7(3) ?
    C3 C6 C11 C10 . . . . 178.7(2) ?
    C7 C6 C11 N2 . . . . 179.17(19) ?
    C3 C6 C11 N2 . . . . -1.4(2) ?
    C2 N2 C11 C10 . . . . 179.5(2) ?
    C12 N2 C11 C10 . . . . 3.7(3) ?
    C2 N2 C11 C6 . . . . -0.4(3) ?
    C12 N2 C11 C6 . . . . -176.17(19) ?
    C2 N2 C12 C13 . . . . 104.5(3) ?
    C11 N2 C12 C13 . . . . -80.5(3) ?
    N2 C12 C13 C13 . . . 3_666 179.6(3) ?
