# Supplementary material for: 2,3,3-Trimethyl-1-[4-(2,3,3-trimethyl-3H-indol-1-ium-1-yl)but­yl]-3H-indol-1-ium diiodide
Source: Acta Crystallogr Sect E Struct Rep Online. 2012 Aug 15;68(Pt 9):o2714. doi: 10.1107/S1600536812035234 (PMC3435730; doi:10.1107/S1600536812035234)
Supplement: Supplementary file 2 [file e-68-o2714-Isup2.hkl]

# 
# h,k,l, Fc-squared, Fo-squared, sigma(Fo-squared) and status flag 
# 
data_I
_shelx_title '  P21/c' 
_shelx_refln_list_code          4 
_shelx_F_calc_maximum      219.53 
_exptl_crystal_F_000       648.00 
_reflns_d_resolution_high  0.7698 
 
loop_ 
 _symmetry_equiv_pos_as_xyz 
 'x, y, z' 
 '-x, y+1/2, -z+1/2' 
 '-x, -y, -z' 
 'x, -y-1/2, z-1/2' 
 
_cell_length_a    13.9414 
_cell_length_b     7.6013 
_cell_length_c    13.8261 
_cell_angle_alpha  90.000 
_cell_angle_beta  113.011 
_cell_angle_gamma  90.000 
 
_shelx_F_squared_multiplier     1.000 
 
loop_ 
 _refln_index_h 
 _refln_index_k 
 _refln_index_l 
 _refln_F_squared_calc 
 _refln_F_squared_meas 
 _refln_F_squared_sigma 
 _refln_observed_status 
   2   0   0    23104.05    19158.92    342.78 o 
   3   0   0    18743.56    17383.07    214.69 o 
   4   0   0      716.77      729.99     12.94 o 
   5   0   0     4208.08     3640.99     49.35 o 
   6   0   0    16358.83    16105.91    201.25 o 
   7   0   0     1424.55     1481.90     36.67 o 
   8   0   0    15726.67    16660.54    209.71 o 
   9   0   0     1904.44     1972.49     78.92 o 
  10   0   0     3225.76     3308.63     49.20 o 
  11   0   0     3680.04     3629.69     53.79 o 
  12   0   0       30.43       40.91      4.64 o 
  13   0   0     1329.78     1404.07     47.93 o 
  14   0   0      918.89     1008.16     32.57 o 
  15   0   0       13.34        7.80      6.56 o 
   1   1   0      409.50      497.18      6.32 o 
   2   1   0     6143.20     6544.51    184.72 o 
   3   1   0     2434.65     2343.24     26.36 o 
   4   1   0    13148.29    12685.58    139.02 o 
   5   1   0      822.08      784.21      9.67 o 
   6   1   0     1671.18     1660.20     18.17 o 
   7   1   0     1653.80     1501.19     17.30 o 
   8   1   0      660.15      687.79     14.53 o 
   9   1   0     1573.28     1537.09     18.54 o 
  10   1   0      552.60      606.21     10.21 o 
  11   1   0       18.53       14.83      3.04 o 
  12   1   0      328.03      327.40     13.11 o 
  13   1   0      239.78      236.07      8.34 o 
  14   1   0       56.83       53.62     10.25 o 
  15   1   0      152.49      145.96     13.16 o 
  16   1   0        0.09       -1.15      6.65 o 
   0   2   0     3194.33     3726.89     38.90 o 
   1   2   0      218.33      347.12      4.06 o 
   2   2   0       50.96       83.11      1.92 o 
   3   2   0       34.67       37.32      1.59 o 
   4   2   0        0.15       -0.15      0.99 o 
   5   2   0     1062.64     1290.98     15.94 o 
   6   2   0        1.01       10.81      1.06 o 
   7   2   0      290.52      265.34      6.21 o 
   8   2   0      104.58      118.70      4.78 o 
   9   2   0      231.94      226.71     14.84 o 
  10   2   0       24.04       28.57      5.41 o 
  11   2   0      103.58      104.52      6.56 o 
  12   2   0      142.19      127.73      7.69 o 
  13   2   0        5.70        6.77      4.07 o 
  14   2   0        5.31        7.19      4.17 o 
  15   2   0       69.83       79.43      7.39 o 
  16   2   0        1.58       10.32      5.01 o 
   1   3   0     9570.68     9815.86     70.46 o 
   2   3   0     1688.25     1632.50     14.82 o 
   3   3   0      690.70      595.23      7.91 o 
   4   3   0    11266.03    10856.00     95.90 o 
   5   3   0     3006.51     2926.64     28.79 o 
   6   3   0     1621.72     1729.42     18.84 o 
   7   3   0     3710.91     3677.63     31.92 o 
   8   3   0       82.45       92.84      5.58 o 
   9   3   0     1201.59     1205.48     15.96 o 
  10   3   0      846.34      867.00     20.59 o 
  11   3   0       11.78        9.29      8.12 o 
  12   3   0      554.86      576.94     21.42 o 
  13   3   0      278.62      281.76     11.84 o 
  14   3   0       21.23       18.71      7.38 o 
  15   3   0      194.70      181.55     10.49 o 
   0   4   0    10566.67    10153.60    103.78 o 
   1   4   0     1359.63     1389.26     12.16 o 
   2   4   0     5448.62     5388.78     46.00 o 
   3   4   0     5783.46     5661.71     79.47 o 
   4   4   0       31.43       27.36      1.57 o 
   5   4   0     4881.55     4810.01     53.96 o 
   6   4   0     2549.81     2530.59     31.72 o 
   7   4   0       71.39       68.85      4.24 o 
   8   4   0     3119.03     3064.75     38.35 o 
   9   4   0      490.87      503.92      9.50 o 
  10   4   0      629.03      615.97     18.23 o 
  11   4   0     1005.14     1001.05     18.63 o 
  12   4   0        6.81       13.35     11.01 o 
  13   4   0      398.57      405.57     27.38 o 
  14   4   0      269.48      298.08     29.33 o 
  15   4   0       14.44        2.47      4.93 o 
   1   5   0      265.14      227.82      6.79 o 
   2   5   0     1788.21     1759.53     19.72 o 
   3   5   0      140.07      156.57      4.57 o 
   4   5   0     1095.24     1042.75     16.44 o 
   5   5   0       18.44       17.29      2.28 o 
   6   5   0     1229.91     1174.74     15.81 o 
   7   5   0      130.19      134.80      7.49 o 
   8   5   0        1.09        0.95      2.70 o 
   9   5   0      217.70      229.33      8.03 o 
  10   5   0      260.12      283.26      7.59 o 
  11   5   0       63.67       59.10      4.56 o 
  12   5   0      202.75      201.29      8.84 o 
  13   5   0        6.95        3.77      4.62 o 
  14   5   0       98.00      102.01      8.90 o 
   0   6   0       41.19       50.92      6.24 o 
   1   6   0       39.27       60.50      3.08 o 
   2   6   0       19.05       19.30      2.28 o 
   3   6   0       45.77       49.13      5.61 o 
   4   6   0        3.83        5.00      1.94 o 
   5   6   0      113.49      110.89      4.70 o 
   6   6   0        7.64        8.52      3.23 o 
   7   6   0       70.95       65.51      4.11 o 
   8   6   0       24.04       22.09      3.74 o 
   9   6   0      160.45      152.77      7.23 o 
  10   6   0        7.52        7.14      2.82 o 
  11   6   0        0.08        1.75      2.68 o 
  12   6   0       18.99       10.98      3.84 o 
  13   6   0        4.94        6.32      5.14 o 
   1   7   0      383.81      373.59     11.83 o 
   2   7   0      338.55      333.38     14.33 o 
   3   7   0       12.30        8.36      2.69 o 
   4   7   0      443.65      483.65      9.80 o 
   5   7   0       28.65       34.07      3.47 o 
   6   7   0      125.52      130.50      5.58 o 
   7   7   0      197.59      189.63      7.87 o 
   8   7   0        0.77        1.55      3.17 o 
   9   7   0       39.49       47.19      5.18 o 
  10   7   0      175.06      170.71      8.43 o 
  11   7   0        0.27        5.54      3.31 o 
   0   8   0      119.98      144.08     10.60 o 
   1   8   0      127.35      130.55      7.57 o 
   2   8   0      292.08      281.86     10.62 o 
   3   8   0      396.38      386.59     12.59 o 
   4   8   0        1.25        2.30      3.52 o 
   5   8   0      298.83      312.47      9.60 o 
   6   8   0       91.17       96.93      8.71 o 
   7   8   0       37.93       34.80      4.86 o 
   8   8   0      107.17      118.68      7.36 o 
   9   8   0        1.95        3.17      3.94 o 
   1   9   0       38.34       39.20      5.37 o 
   2   9   0        0.61       -4.55      3.24 o 
   3   9   0       30.89       35.75      5.40 o 
   4   9   0       12.85       12.36      4.54 o 
   5   9   0        0.22       -0.86      3.90 o 
   6   9   0       15.70       17.02      7.29 o 
 -16   1   1        0.25        3.03      5.92 o 
 -15   1   1      272.89      277.14     13.88 o 
 -14   1   1      131.97      140.03     14.20 o 
 -13   1   1      382.58      396.73     10.52 o 
 -12   1   1     1687.80     1756.88     32.80 o 
 -11   1   1       29.72       26.49      3.84 o 
 -10   1   1     2317.81     2449.66     27.02 o 
  -9   1   1     1966.29     2003.26     22.59 o 
  -8   1   1       89.78       91.08      3.47 o 
  -7   1   1     6825.16     6583.55     61.24 o 
  -6   1   1     9356.24     9310.38     93.77 o 
  -5   1   1      785.79      894.41     12.15 o 
  -4   1   1    20098.66    19855.93    198.34 o 
  -3   1   1     3269.75     3181.01     49.72 o 
  -2   1   1     5019.96     5806.50     59.25 o 
  -1   1   1     6644.76     8016.08     80.72 o 
   0   1   1     2034.85     1493.40     13.73 o 
   1   1   1     6995.93     6140.23     90.67 o 
   2   1   1    32414.22    28834.77    424.05 o 
   3   1   1     1741.77     2068.60     17.29 o 
   4   1   1     9432.26     9693.06    125.92 o 
   5   1   1     4635.62     4570.96     37.96 o 
   6   1   1     1319.30     1433.41     16.35 o 
   7   1   1     2954.61     2811.04     45.48 o 
   8   1   1      514.58      529.83      8.86 o 
   9   1   1     1609.65     1596.10     19.38 o 
  10   1   1     1695.40     1721.67     21.03 o 
  11   1   1        7.84        8.01      2.85 o 
  12   1   1      501.99      507.71     14.83 o 
  13   1   1      129.97      141.77      9.26 o 
  14   1   1        0.14       -5.14      3.62 o 
  15   1   1      210.34      203.34     15.73 o 
  16   1   1       25.96       28.07      9.08 o 
 -16   2   1      326.07      346.20     18.42 o 
 -15   2   1       27.80       22.65      8.69 o 
 -14   2   1      452.55      452.56     15.53 o 
 -13   2   1      899.35      904.01     21.61 o 
 -12   2   1       35.56       29.34      4.69 o 
 -11   2   1     2173.62     2179.58     37.59 o 
 -10   2   1     4124.36     4129.08     48.60 o 
  -9   2   1      866.48      826.74     24.59 o 
  -8   2   1     6642.51     6550.70    108.08 o 
  -7   2   1     4024.14     4164.50     32.23 o 
  -6   2   1     4604.86     4412.69     39.15 o 
  -5   2   1     6281.80     5801.45     47.22 o 
  -4   2   1      536.40      438.84      5.85 o 
  -3   2   1    16206.15    16623.71    187.99 o 
  -2   2   1    21059.44    21039.83    298.78 o 
  -1   2   1      584.99      504.49      5.21 o 
   0   2   1    35115.22    31873.49    351.60 o 
   1   2   1    10359.34    10407.19     74.28 o 
   2   2   1     2558.12     2562.81     21.59 o 
   3   2   1    17142.49    16051.58    208.94 o 
   4   2   1     2471.47     2297.86     26.55 o 
   5   2   1     5331.47     5448.80     43.69 o 
   6   2   1    11709.95    11840.26     85.07 o 
   7   2   1        0.43       13.47      3.20 o 
   8   2   1     3431.69     3433.61     34.85 o 
   9   2   1      988.55      952.35     28.00 o 
  10   2   1       17.43       15.20      4.78 o 
  11   2   1     2050.02     2068.00     29.14 o 
  12   2   1      299.53      306.37     11.92 o 
  13   2   1      493.76      519.17     16.09 o 
  14   2   1      548.07      609.20     18.02 o 
  15   2   1        4.96        5.95      4.52 o 
 -16   3   1        2.94        5.54      4.67 o 
 -15   3   1      227.89      248.19     18.55 o 
 -14   3   1      198.41      175.56      9.96 o 
 -13   3   1        4.15        7.18      3.98 o 
 -12   3   1      582.07      598.32     17.25 o 
 -11   3   1       22.06       24.79      4.67 o 
 -10   3   1      149.01      161.85     10.34 o 
  -9   3   1     1202.63     1202.98     15.87 o 
  -8   3   1        1.39        3.01      1.70 o 
  -7   3   1     1875.39     1896.85     18.04 o 
  -6   3   1     1722.48     1763.85     23.72 o 
  -5   3   1     1255.19     1373.33     14.93 o 
  -4   3   1     6121.12     5755.55     52.35 o 
  -3   3   1     1829.02     1811.71     21.93 o 
  -2   3   1     2758.59     2686.30     26.19 o 
  -1   3   1     5351.73     4977.48     36.77 o 
   0   3   1      261.49      202.92      2.97 o 
   1   3   1      823.63      807.58      9.84 o 
   2   3   1     2774.32     2902.13     24.79 o 
   3   3   1     1352.63     1331.70     12.90 o 
   4   3   1     4558.46     4465.85     44.66 o 
   5   3   1       61.76       44.49      2.26 o 
   6   3   1     1920.93     1921.64     22.25 o 
   7   3   1     2037.23     2008.34     19.43 o 
   8   3   1      247.54      248.48      5.21 o 
   9   3   1      887.91      893.42     13.13 o 
  10   3   1      988.36     1032.52     32.11 o 
  11   3   1      158.06      160.79     12.87 o 
  12   3   1      168.14      178.12      9.67 o 
  13   3   1       50.54       44.62      6.13 o 
  14   3   1       92.66       89.78     17.43 o 
  15   3   1       44.88       41.23      8.74 o 
 -15   4   1       27.36       16.84      7.34 o 
 -14   4   1        7.03        2.94      7.38 o 
 -13   4   1        0.02       -1.40      4.03 o 
 -12   4   1       87.19       81.72      7.31 o 
 -11   4   1        0.83        1.32      2.83 o 
 -10   4   1        3.61        1.08      2.87 o 
  -9   4   1       30.79       28.44      2.96 o 
  -8   4   1       84.47       84.28      4.81 o 
  -7   4   1        4.20        8.00      3.77 o 
  -6   4   1      268.28      249.99     11.95 o 
  -5   4   1        8.59        2.70      1.82 o 
  -4   4   1      278.14      314.78      9.54 o 
  -3   4   1      182.40      185.17      4.49 o 
  -2   4   1      729.30      757.79      8.56 o 
  -1   4   1       58.81       67.17      1.98 o 
   0   4   1       11.77       21.61      1.29 o 
   1   4   1      692.21      842.22      8.37 o 
   2   4   1      327.54      396.01      5.62 o 
   3   4   1     1014.45     1068.21     11.37 o 
   4   4   1      237.76      275.47      4.73 o 
   5   4   1       88.75       99.54      4.05 o 
   6   4   1      245.68      241.83      5.72 o 
   7   4   1      134.16      123.62      5.94 o 
   8   4   1      179.24      185.35      5.51 o 
   9   4   1      798.83      759.15     15.10 o 
  10   4   1       52.78       48.41      4.19 o 
  11   4   1       16.27       11.28      4.10 o 
  12   4   1       30.10       26.61      5.71 o 
  13   4   1        0.08       -2.40      3.90 o 
  14   4   1        0.38        3.26      4.54 o 
 -14   5   1       62.23       61.61      7.43 o 
 -13   5   1       88.01       79.50      7.81 o 
 -12   5   1      354.01      357.99     17.31 o 
 -11   5   1      191.03      194.70      8.00 o 
 -10   5   1     1106.57     1038.47     15.58 o 
  -9   5   1      382.18      397.86     19.58 o 
  -8   5   1       92.15       96.77      5.49 o 
  -7   5   1      997.96      995.71     16.92 o 
  -6   5   1      985.91      978.79     18.61 o 
  -5   5   1      193.10      202.06      5.50 o 
  -4   5   1     3888.86     3803.96     38.15 o 
  -3   5   1     1133.80     1113.80     14.26 o 
  -2   5   1     2723.35     2715.08     28.01 o 
  -1   5   1     2458.16     2513.17     20.84 o 
   0   5   1       48.30       41.50      1.85 o 
   1   5   1     2103.27     2159.65     18.37 o 
   2   5   1     1163.07     1020.99     11.41 o 
   3   5   1        2.81        4.77      1.98 o 
   4   5   1     1402.65     1451.93     17.79 o 
   5   5   1      754.70      745.31     11.43 o 
   6   5   1      250.83      240.93      9.58 o 
   7   5   1     2185.98     2183.84     29.74 o 
   8   5   1        4.61        1.74      2.69 o 
   9   5   1      307.27      283.80      7.38 o 
  10   5   1      250.45      253.31      7.31 o 
  11   5   1       41.38       40.77      4.64 o 
  12   5   1       94.61       85.61      8.03 o 
  13   5   1       58.97       52.87      7.11 o 
 -13   6   1      168.11      180.98      8.40 o 
 -12   6   1       12.59       16.02      4.30 o 
 -11   6   1      184.99      186.21      6.89 o 
 -10   6   1      224.21      212.02      9.52 o 
  -9   6   1       36.92       31.15      4.44 o 
  -8   6   1     1118.32     1113.08     16.70 o 
  -7   6   1      236.45      237.64      7.59 o 
  -6   6   1      236.81      223.59      6.47 o 
  -5   6   1     1034.07      996.18     14.55 o 
  -4   6   1      258.61      233.48      6.25 o 
  -3   6   1      197.34      204.15      5.55 o 
  -2   6   1     1992.92     2004.21     22.67 o 
  -1   6   1      249.23      242.67      5.72 o 
   0   6   1     1902.05     1823.09     50.24 o 
   1   6   1      418.03      443.85      8.06 o 
   2   6   1      350.46      334.89      7.13 o 
   3   6   1     1738.39     1733.54     20.87 o 
   4   6   1      715.34      678.28     11.30 o 
   5   6   1      524.56      545.40     12.08 o 
   6   6   1      636.93      627.89     11.97 o 
   7   6   1        1.07        3.22      2.67 o 
   8   6   1      468.85      493.60     12.11 o 
   9   6   1      176.79      185.83      7.94 o 
  10   6   1      107.37      100.54      5.19 o 
  11   6   1      273.65      297.61      9.93 o 
  12   6   1       38.23       42.64      5.03 o 
 -12   7   1       30.03       33.22      4.40 o 
 -11   7   1        8.83       12.63      3.43 o 
 -10   7   1       24.46       18.31      4.41 o 
  -9   7   1      197.38      205.61      8.71 o 
  -8   7   1       20.06       16.89      5.23 o 
  -7   7   1      169.70      183.48      6.67 o 
  -6   7   1      241.43      258.75      8.02 o 
  -5   7   1      114.47       99.08      5.48 o 
  -4   7   1      429.65      435.68      9.23 o 
  -3   7   1       88.12       82.94      4.17 o 
  -2   7   1       56.97       58.53      6.77 o 
  -1   7   1       94.12      104.14      6.40 o 
   0   7   1      217.99      203.98      8.42 o 
   1   7   1      606.54      628.16     26.97 o 
   2   7   1      160.00      180.68      6.39 o 
   3   7   1      614.00      612.57     16.14 o 
   4   7   1      371.35      372.81      8.62 o 
   5   7   1       61.33       67.25      4.59 o 
   6   7   1      117.21      118.15      6.27 o 
   7   7   1       72.47       84.99      5.78 o 
   8   7   1        3.63       -2.08      3.16 o 
   9   7   1      157.95      162.14      7.97 o 
  10   7   1        8.60        7.54      3.20 o 
  11   7   1       76.30       75.72      5.32 o 
 -10   8   1        1.82       -3.35      3.90 o 
  -9   8   1       24.62       30.17      5.12 o 
  -8   8   1       22.97       27.51      4.73 o 
  -7   8   1        1.46        0.90      2.84 o 
  -6   8   1       18.50       16.63      3.37 o 
  -5   8   1       34.57       26.98      4.90 o 
  -4   8   1       42.74       52.14      6.17 o 
  -3   8   1        0.02        0.74      3.26 o 
  -2   8   1        5.48        3.41      6.65 o 
  -1   8   1        3.44       -0.82      3.67 o 
   0   8   1        0.08        2.31      3.12 o 
   1   8   1       66.66       68.26      5.97 o 
   2   8   1       63.21       54.40      5.62 o 
   3   8   1       55.99       44.28      5.73 o 
   4   8   1        5.06        0.94      3.36 o 
   5   8   1        0.54        1.71      2.94 o 
   6   8   1        0.07        0.83      3.74 o 
   7   8   1        7.30        3.23      3.53 o 
   8   8   1        0.96       -2.67      3.47 o 
   9   8   1        0.99       -5.59      3.72 o 
  -7   9   1       35.15       24.40      8.49 o 
  -6   9   1       12.50        8.71      5.00 o 
  -5   9   1        4.35        3.54      4.21 o 
  -4   9   1       12.62       14.29      7.06 o 
  -3   9   1       30.36       33.69      5.44 o 
  -2   9   1       20.14       15.08      5.66 o 
  -1   9   1      103.21       98.53      7.31 o 
   0   9   1       21.95       21.73      7.09 o 
   1   9   1       49.49       59.02      6.08 o 
   2   9   1        6.45        9.71      4.07 o 
   3   9   1        0.42        2.62      3.66 o 
   4   9   1       52.73       38.97      5.63 o 
   5   9   1       12.92       12.34      6.61 o 
   6   9   1        0.08       -5.27      5.64 o 
 -15   0   2      172.45      149.76     12.75 o 
 -14   0   2      595.43      619.28     23.76 o 
 -13   0   2     1872.74     1831.71     32.70 o 
 -12   0   2      485.95      471.68     13.21 o 
 -11   0   2     3056.25     3016.09     45.87 o 
 -10   0   2     3662.77     3683.68     53.51 o 
  -9   0   2      515.30      583.15     13.47 o 
  -8   0   2     8250.93     7516.54    134.21 o 
  -7   0   2     5100.34     4646.76     62.47 o 
  -6   0   2     4076.64     4378.04     58.18 o 
  -5   0   2    19505.16    19453.22    239.99 o 
  -4   0   2     3370.88     3853.22     49.85 o 
  -3   0   2    36933.73    35405.86    643.89 o 
  -2   0   2     3273.49     3869.04     67.89 o 
  -1   0   2     1982.84     1549.33     29.22 o 
   0   0   2     2299.38     1955.13     36.21 o 
   1   0   2     8379.59     7614.86     94.54 o 
   2   0   2     3869.09     4707.65     60.11 o 
   3   0   2    31858.78    32673.37    612.38 o 
   4   0   2     8441.54     8976.08    113.56 o 
   5   0   2    10543.11    10499.01    133.02 o 
   6   0   2     4225.47     3724.73     51.73 o 
   7   0   2      482.47      453.83     11.44 o 
   8   0   2      750.47      809.44     27.45 o 
   9   0   2      599.30      573.81     14.19 o 
  10   0   2        2.14        1.42      2.74 o 
  11   0   2      809.12      883.21     19.81 o 
  12   0   2      400.01      421.26     13.40 o 
  13   0   2      233.05      263.79     16.28 o 
  14   0   2      323.52      366.82     19.22 o 
  15   0   2        0.36        5.96      6.79 o 
 -17   1   2      224.22      255.68     17.93 o 
 -16   1   2        8.55        9.63      6.93 o 
 -15   1   2      298.57      313.90     13.97 o 
 -14   1   2      523.38      545.47     15.88 o 
 -13   1   2       62.83       47.68      4.31 o 
 -12   1   2     1965.49     2055.66     28.52 o 
 -11   1   2     1020.43      955.13     16.74 o 
 -10   1   2      660.24      665.95     10.63 o 
  -9   1   2     3071.67     3093.16     34.61 o 
  -8   1   2     1291.30     1397.84     22.33 o 
  -7   1   2     6742.27     6846.24     63.09 o 
  -6   1   2     9828.75     9648.03     86.49 o 
  -5   1   2       75.06       66.05      2.10 o 
  -4   1   2    20317.75    20059.29    154.65 o 
  -3   1   2     4491.44     4622.31     48.24 o 
  -2   1   2      291.05      367.82      5.47 o 
  -1   1   2    32224.36    29828.02    233.53 o 
   0   1   2    11843.71    11623.11    100.35 o 
   1   1   2     8617.06     9090.60     64.30 o 
   2   1   2    15829.20    15692.39    121.84 o 
   3   1   2       69.32       78.85      3.01 o 
   4   1   2     4622.21     4680.75     34.71 o 
   5   1   2     4096.69     4206.58     54.84 o 
   6   1   2      545.69      528.30      7.06 o 
   7   1   2     5209.26     5030.78     49.31 o 
   8   1   2     1786.84     1668.41     24.44 o 
   9   1   2      836.78      847.00     12.75 o 
  10   1   2     2580.37     2616.43     53.45 o 
  11   1   2        0.61        1.19      2.42 o 
  12   1   2      322.59      322.37      9.75 o 
  13   1   2      199.99      244.78      8.99 o 
  14   1   2        0.31       -0.08      3.36 o 
  15   1   2      112.10       93.30     12.16 o 
 -17   2   2        0.06        4.78      6.65 o 
 -16   2   2       20.75       18.46      5.29 o 
 -15   2   2        1.39       -0.72      3.93 o 
 -14   2   2       16.02       20.33      6.88 o 
 -13   2   2       15.91       32.57      6.93 o 
 -12   2   2       17.63       15.00      6.15 o 
 -11   2   2      136.15      139.31     15.89 o 
 -10   2   2       35.26       42.37      4.87 o 
  -9   2   2       37.23       42.88      3.18 o 
  -8   2   2        8.36        7.11      1.66 o 
  -7   2   2      729.61      774.21     12.61 o 
  -6   2   2      174.87      253.82      5.22 o 
  -5   2   2     2613.95     2856.83     24.45 o 
  -4   2   2      123.12      136.72      2.98 o 
  -3   2   2      339.60      374.62      6.31 o 
  -2   2   2       38.61       34.44      1.97 o 
  -1   2   2     4230.28     4795.54     38.34 o 
   0   2   2       71.74      121.69      2.16 o 
   1   2   2      234.11      162.83      2.68 o 
   2   2   2       25.93        6.16      1.06 o 
   3   2   2     2293.70     2629.67     24.23 o 
   4   2   2      298.72      378.93      6.58 o 
   5   2   2      123.70      155.81      2.84 o 
   6   2   2      487.67      537.01      6.35 o 
   7   2   2      333.73      337.53      5.08 o 
   8   2   2      225.36      260.50      6.19 o 
   9   2   2      241.78      203.71     16.10 o 
  10   2   2       78.62       75.71      4.89 o 
  11   2   2       52.99       51.74      4.50 o 
  12   2   2       13.27       19.00      4.80 o 
  13   2   2        5.92        0.72      4.05 o 
  14   2   2        5.70        3.76      4.23 o 
  15   2   2       10.89       10.12      5.21 o 
 -16   3   2       20.72       24.58      5.64 o 
 -15   3   2      267.77      301.02     20.99 o 
 -14   3   2      404.66      393.74     14.50 o 
 -13   3   2       95.98       97.60      7.80 o 
 -12   3   2     1319.65     1224.25     26.44 o 
 -11   3   2      442.05      428.42     36.24 o 
 -10   3   2     1127.47     1088.18     23.35 o 
  -9   3   2     2641.74     2569.08     37.45 o 
  -8   3   2       52.75       43.25      2.97 o 
  -7   3   2     4368.19     4278.74     48.95 o 
  -6   3   2     3793.16     3671.97     42.20 o 
  -5   3   2      114.44      129.07      2.96 o 
  -4   3   2    10131.35    10417.75    107.36 o 
  -3   3   2     2282.07     2558.22     29.46 o 
  -2   3   2     2830.50     2732.44     23.60 o 
  -1   3   2     8338.36     8070.23     63.98 o 
   0   3   2     4876.85     4728.05     36.97 o 
   1   3   2     4334.96     4505.64     33.74 o 
   2   3   2     9436.59     9286.88     67.25 o 
   3   3   2        1.33        2.46      0.73 o 
   4   3   2     1737.45     1652.57     15.80 o 
   5   3   2     1420.79     1344.50     14.85 o 
   6   3   2      160.45      142.36      4.55 o 
   7   3   2     1873.06     1848.39     18.38 o 
   8   3   2     1889.17     1865.47     18.99 o 
   9   3   2      744.74      792.68     12.29 o 
  10   3   2      858.12      903.11     21.52 o 
  11   3   2       69.87       66.08     12.89 o 
  12   3   2       80.54       85.11      7.35 o 
  13   3   2       86.89       87.83      7.81 o 
  14   3   2        8.19        6.36      4.63 o 
 -15   4   2       66.62       71.57      7.81 o 
 -14   4   2      194.42      198.57     11.01 o 
 -13   4   2      682.87      701.98     20.09 o 
 -12   4   2       27.94       26.09      5.21 o 
 -11   4   2      836.84      880.71     16.40 o 
 -10   4   2     1372.25     1433.43     18.83 o 
  -9   4   2       13.65       12.67      2.54 o 
  -8   4   2     3072.88     2858.63     40.37 o 
  -7   4   2     1727.78     1685.23     23.51 o 
  -6   4   2      741.63      732.12     12.79 o 
  -5   4   2     3920.02     3769.31     45.01 o 
  -4   4   2      559.54      511.53      9.43 o 
  -3   4   2     3097.55     3030.91     47.21 o 
  -2   4   2     6085.47     5988.58     49.26 o 
  -1   4   2      110.46      117.67      2.57 o 
   0   4   2     7404.73     7039.78     69.59 o 
   1   4   2     3013.11     2886.90     28.97 o 
   2   4   2      369.72      350.24      4.72 o 
   3   4   2     4456.19     4420.83     37.49 o 
   4   4   2     2460.85     2438.01     22.51 o 
   5   4   2     1747.80     1767.63     21.60 o 
   6   4   2     2622.69     2511.79     52.89 o 
   7   4   2       35.86       43.45      3.67 o 
   8   4   2      882.89      913.47     13.31 o 
   9   4   2      515.00      511.80      9.65 o 
  10   4   2       17.87       18.44      3.75 o 
  11   4   2      568.77      597.13     17.95 o 
  12   4   2      174.42      192.57     10.55 o 
  13   4   2      104.62      119.21      9.23 o 
  14   4   2      152.53      190.51     12.20 o 
 -15   5   2      108.65      113.73      9.79 o 
 -14   5   2       62.91       67.40      7.77 o 
 -13   5   2        7.17       -1.45      3.98 o 
 -12   5   2      110.23      114.20      8.41 o 
 -11   5   2      214.20      209.98      7.35 o 
 -10   5   2       18.61       17.77      3.04 o 
  -9   5   2      903.24      892.17     16.74 o 
  -8   5   2       26.33       29.46      3.75 o 
  -7   5   2      617.93      594.38     14.71 o 
  -6   5   2      852.13      874.68     15.08 o 
  -5   5   2      241.24      212.08      6.52 o 
  -4   5   2     1249.37     1122.04     14.67 o 
  -3   5   2     1097.86      995.70     14.23 o 
  -2   5   2       58.09       66.03      2.54 o 
  -1   5   2     1559.61     1565.09     16.48 o 
   0   5   2      141.11      138.81      3.36 o 
   1   5   2     1403.45     1421.24     13.74 o 
   2   5   2      517.74      523.26      7.39 o 
   3   5   2      432.99      424.08      7.85 o 
   4   5   2     1482.95     1502.45     18.32 o 
   5   5   2      221.26      226.51      5.86 o 
   6   5   2       30.52       31.55      3.45 o 
   7   5   2     1106.14     1116.04     18.56 o 
   8   5   2        2.54        2.85      2.70 o 
   9   5   2      283.76      282.10      7.46 o 
  10   5   2      202.33      194.44      7.78 o 
  11   5   2       89.24       90.69      6.21 o 
  12   5   2       81.78       70.07      7.81 o 
  13   5   2       86.79      106.22      9.36 o 
 -13   6   2        0.16        2.20      4.25 o 
 -12   6   2       15.73       16.37      3.54 o 
 -11   6   2       43.85       45.32      4.22 o 
 -10   6   2        5.40        6.03      3.56 o 
  -9   6   2       39.36       44.43      4.75 o 
  -8   6   2      138.88      143.49      5.80 o 
  -7   6   2        4.32        1.09      2.62 o 
  -6   6   2       96.81      105.46      4.66 o 
  -5   6   2      174.66      176.35      5.67 o 
  -4   6   2       53.86       50.47      3.30 o 
  -3   6   2       51.33       51.28      3.27 o 
  -2   6   2        8.08        9.36      2.48 o 
  -1   6   2      323.37      343.12      6.90 o 
   0   6   2       41.85       40.93      2.61 o 
   1   6   2      245.64      251.87      6.79 o 
   2   6   2        0.43       -0.65      1.75 o 
   3   6   2       75.44       81.83      3.95 o 
   4   6   2       33.14       39.29      3.37 o 
   5   6   2       47.60       45.20      3.50 o 
   6   6   2       34.79       32.45      3.89 o 
   7   6   2       67.42       68.11      5.55 o 
   8   6   2       21.88       27.03      4.12 o 
   9   6   2      102.22       95.16      6.74 o 
  10   6   2        0.87       -0.68      3.18 o 
  11   6   2        0.12       -2.14      3.29 o 
  12   6   2       48.33       41.54      5.32 o 
 -12   7   2       71.48       80.72      6.95 o 
 -11   7   2       54.79       50.66      4.65 o 
 -10   7   2       30.93       28.68      4.89 o 
  -9   7   2      364.67      347.02     10.89 o 
  -8   7   2        0.87        2.26      2.70 o 
  -7   7   2      131.39      136.87      7.65 o 
  -6   7   2      287.89      300.52      8.00 o 
  -5   7   2        0.64       -1.48      2.13 o 
  -4   7   2      292.93      285.16      7.58 o 
  -3   7   2      888.20      881.31     16.77 o 
  -2   7   2      125.84      132.30      7.13 o 
  -1   7   2      425.83      443.28     12.59 o 
   0   7   2      175.08      164.21      7.68 o 
   1   7   2      422.91      441.70     20.23 o 
   2   7   2      200.04      212.24      7.82 o 
   3   7   2        9.48       14.26      2.94 o 
   4   7   2      336.48      346.25      8.34 o 
   5   7   2      387.60      385.82     10.57 o 
   6   7   2        1.36        3.80      2.89 o 
   7   7   2      277.47      301.18     10.17 o 
   8   7   2       61.71       67.64      5.86 o 
   9   7   2       37.05       35.13      4.95 o 
  10   7   2       49.11       43.98      6.42 o 
 -10   8   2       51.94       58.37      6.27 o 
  -9   8   2        6.53        5.29      5.74 o 
  -8   8   2      159.46      157.29      6.89 o 
  -7   8   2       40.36       44.45      4.31 o 
  -6   8   2       20.74       21.27      3.49 o 
  -5   8   2      142.06      137.30      8.13 o 
  -4   8   2       23.05       20.23      4.45 o 
  -3   8   2       36.25       40.64      5.11 o 
  -2   8   2      289.52      295.67     10.97 o 
  -1   8   2       47.75       45.43      7.09 o 
   0   8   2      430.61      421.52     16.51 o 
   1   8   2       11.68       14.75     11.26 o 
   2   8   2        9.34        7.42      5.07 o 
   3   8   2      135.85      158.46     14.70 o 
   4   8   2       16.60       16.69      3.52 o 
   5   8   2       85.55       77.02      7.89 o 
   6   8   2      179.46      178.48     11.88 o 
   7   8   2       34.01       40.54      5.24 o 
   8   8   2       66.00       60.92      5.93 o 
  -7   9   2        3.97        0.24      4.37 o 
  -6   9   2       72.18       76.37      7.53 o 
  -5   9   2        1.77        3.77      4.30 o 
  -4   9   2       99.31       99.54     11.81 o 
  -3   9   2       10.39       10.78      4.66 o 
  -2   9   2       45.76       41.31      5.62 o 
  -1   9   2       22.85       22.74      4.95 o 
   0   9   2       15.52        5.98      3.94 o 
   1   9   2        4.62        5.17      5.66 o 
   2   9   2      165.59      172.30      9.16 o 
   3   9   2       13.68       14.60      4.68 o 
   4   9   2       73.46       56.97      8.76 o 
   5   9   2        0.06       -1.83      5.55 o 
 -17   1   3      404.16      455.94     22.98 o 
 -16   1   3        2.23        4.50      4.29 o 
 -15   1   3      401.15      399.57     13.95 o 
 -14   1   3      857.40      813.20     38.26 o 
 -13   1   3       61.85       60.25      5.91 o 
 -12   1   3      441.90      408.69     16.96 o 
 -11   1   3     2465.04     2374.51     26.86 o 
 -10   1   3      628.85      638.75     10.35 o 
  -9   1   3     4849.96     4778.43     46.43 o 
  -8   1   3      861.63      811.69     10.92 o 
  -7   1   3     4771.65     5149.67     48.05 o 
  -6   1   3     5533.57     5610.87     51.32 o 
  -5   1   3      510.58      645.38      7.79 o 
  -4   1   3     9696.04     9372.37    101.88 o 
  -3   1   3    11885.64    11984.08    169.70 o 
  -2   1   3     2830.42     3081.88     38.76 o 
  -1   1   3    41121.35    38193.38    485.65 o 
   0   1   3     8344.89     7996.99     80.78 o 
   1   1   3      171.11      275.92      4.77 o 
   2   1   3     4875.41     5385.72     39.09 o 
   3   1   3      123.75      158.74      2.74 o 
   4   1   3     1014.85      774.48      7.58 o 
   5   1   3     3963.53     3595.94     39.20 o 
   6   1   3      106.21      141.83      6.05 o 
   7   1   3     4041.72     3858.33     69.29 o 
   8   1   3     1707.21     1521.90     23.83 o 
   9   1   3       37.93       52.69      3.71 o 
  10   1   3      408.56      439.43     10.94 o 
  11   1   3      314.95      315.64     12.62 o 
  12   1   3       87.20       95.63      6.03 o 
  13   1   3      186.94      207.47      8.55 o 
  14   1   3       15.93       14.37      5.22 o 
  15   1   3       48.65       44.72      9.68 o 
 -17   2   3       10.30        5.85      6.12 o 
 -16   2   3      465.49      462.00     29.47 o 
 -15   2   3      395.91      360.99     13.80 o 
 -14   2   3      602.25      589.14     17.43 o 
 -13   2   3     2563.84     2505.76     43.23 o 
 -12   2   3        1.48        5.66      3.41 o 
 -11   2   3     2413.65     2337.71     54.86 o 
 -10   2   3     5484.91     5372.76     86.96 o 
  -9   2   3        0.11       10.30      1.62 o 
  -8   2   3     8343.60     8145.12     84.76 o 
  -7   2   3     6279.06     6300.63     51.02 o 
  -6   2   3      990.46     1087.68     10.66 o 
  -5   2   3    18829.93    19053.79    148.72 o 
  -4   2   3     5247.13     5480.35     57.99 o 
  -3   2   3     4266.56     3938.95     42.21 o 
  -2   2   3    28266.20    27022.70    246.50 o 
  -1   2   3     2860.02     3353.17     27.53 o 
   0   2   3    11765.59    11989.26    144.76 o 
   1   2   3     6835.25     6885.58     54.49 o 
   2   2   3      156.07      153.19      2.79 o 
   3   2   3    16702.56    16796.17    130.23 o 
   4   2   3     6650.29     6860.66     46.28 o 
   5   2   3     2281.53     2300.69     18.93 o 
   6   2   3     4223.90     4067.85     34.45 o 
   7   2   3      252.43      226.19      4.56 o 
   8   2   3     1495.82     1491.73     22.10 o 
   9   2   3     1261.34     1239.11     28.70 o 
  10   2   3        3.89       11.82      3.24 o 
  11   2   3      691.86      707.57     15.00 o 
  12   2   3      245.95      263.74      9.38 o 
  13   2   3       67.23       70.26      7.05 o 
  14   2   3      150.93      159.46     10.08 o 
 -16   3   3       51.63       58.73      7.22 o 
 -15   3   3       68.17       83.61      7.94 o 
 -14   3   3      210.18      197.98     10.41 o 
 -13   3   3       94.86       85.53      7.41 o 
 -12   3   3      673.34      681.21     18.62 o 
 -11   3   3     1221.31     1121.76     24.46 o 
 -10   3   3      129.09      132.72      7.79 o 
  -9   3   3     1057.89     1068.05     23.09 o 
  -8   3   3      765.30      794.98     14.23 o 
  -7   3   3      540.12      476.31     13.30 o 
  -6   3   3     4044.37     3861.99     56.06 o 
  -5   3   3       63.63       75.96      3.44 o 
  -4   3   3     3697.13     3710.48     41.14 o 
  -3   3   3     1869.30     1793.99     21.63 o 
  -2   3   3       11.60        8.35      0.84 o 
  -1   3   3     3887.55     3982.37     32.76 o 
   0   3   3     5067.83     5432.43     40.23 o 
   1   3   3     4576.94     4908.96     36.69 o 
   2   3   3     2852.03     2723.92     23.72 o 
   3   3   3       26.20       41.48      4.87 o 
   4   3   3     1228.65     1173.69     12.15 o 
   5   3   3      741.42      734.28     10.25 o 
   6   3   3       67.38       69.95      2.80 o 
   7   3   3     2023.61     2025.17     22.83 o 
   8   3   3       38.13       40.07      2.81 o 
   9   3   3      359.22      356.23     10.67 o 
  10   3   3      614.97      616.00     17.46 o 
  11   3   3        4.55        1.70      3.77 o 
  12   3   3       93.18       90.89      7.81 o 
  13   3   3      174.60      207.42     11.18 o 
  14   3   3        0.09        6.20      5.44 o 
 -16   4   3        2.03       -1.05      7.45 o 
 -15   4   3        0.52       -1.07      4.34 o 
 -14   4   3       59.75       56.95      7.17 o 
 -13   4   3        1.06        4.24      3.83 o 
 -12   4   3       52.44       58.40      6.57 o 
 -11   4   3      139.10      114.19      5.95 o 
 -10   4   3      216.28      185.71      6.32 o 
  -9   4   3       21.59       20.99      2.89 o 
  -8   4   3       40.85       48.06      4.24 o 
  -7   4   3       40.95       42.47      3.59 o 
  -6   4   3       16.82       15.89      2.48 o 
  -5   4   3      507.52      575.03     10.55 o 
  -4   4   3      507.63      564.62     16.19 o 
  -3   4   3       29.43       43.70      3.61 o 
  -2   4   3      636.74      601.64      6.98 o 
  -1   4   3      373.43      353.34      5.06 o 
   0   4   3      671.86      829.71      8.43 o 
   1   4   3        0.89        1.81      0.90 o 
   2   4   3      194.59      180.02      3.32 o 
   3   4   3        5.59        6.14      1.30 o 
   4   4   3      675.39      751.65      9.31 o 
   5   4   3      770.91      783.57     11.15 o 
   6   4   3      289.36      256.84      7.25 o 
   7   4   3      100.57       96.29      4.98 o 
   8   4   3      166.34      163.62      5.44 o 
   9   4   3       51.35       58.50      4.83 o 
  10   4   3      134.06      155.82      9.52 o 
  11   4   3        3.02        1.08      4.24 o 
  12   4   3       55.51       58.35      7.21 o 
  13   4   3      128.67      133.16     10.16 o 
 -15   5   3       56.83       53.88      8.83 o 
 -14   5   3      157.13      173.35     11.06 o 
 -13   5   3       13.87       11.40      4.95 o 
 -12   5   3      310.28      317.97      9.81 o 
 -11   5   3      126.78      122.42      5.52 o 
 -10   5   3        1.96        3.40      3.18 o 
  -9   5   3     1346.41     1359.12     22.14 o 
  -8   5   3      301.08      290.88      8.79 o 
  -7   5   3      512.25      508.25     15.50 o 
  -6   5   3     1825.68     1812.68     25.16 o 
  -5   5   3       15.64       16.02      2.61 o 
  -4   5   3      401.61      363.05     12.36 o 
  -3   5   3     1725.41     1717.71     17.20 o 
  -2   5   3        4.89        7.52      1.79 o 
  -1   5   3     2396.83     2294.64     21.51 o 
   0   5   3     1387.11     1358.89     12.88 o 
   1   5   3      194.16      197.05      4.31 o 
   2   5   3     2630.76     2599.47     25.27 o 
   3   5   3      310.81      319.90      5.75 o 
   4   5   3      613.48      605.06     19.43 o 
   5   5   3      556.86      490.73     10.77 o 
   6   5   3      116.96      104.35      5.39 o 
   7   5   3       92.99      105.95      7.08 o 
   8   5   3      685.40      703.16     17.60 o 
   9   5   3       11.31       13.29      3.43 o 
  10   5   3      235.25      229.04      8.70 o 
  11   5   3       52.45       55.45      5.48 o 
  12   5   3       45.16       51.63      7.25 o 
 -14   6   3       50.95       57.52      7.71 o 
 -13   6   3      245.66      258.84     12.97 o 
 -12   6   3      119.53      112.33      5.85 o 
 -11   6   3      330.66      339.16      8.88 o 
 -10   6   3      497.66      540.97     13.65 o 
  -9   6   3        1.21        0.71      2.94 o 
  -8   6   3      741.93      733.40     15.07 o 
  -7   6   3     1087.81     1055.14     21.73 o 
  -6   6   3      128.64      119.70      4.97 o 
  -5   6   3     2243.72     2188.57     28.95 o 
  -4   6   3      248.67      254.75      8.62 o 
  -3   6   3     1631.83     1663.30     20.18 o 
  -2   6   3     1102.27     1080.31     14.57 o 
  -1   6   3       89.01       93.03      3.59 o 
   0   6   3     1485.32     1523.07     17.83 o 
   1   6   3     1184.58     1190.96     17.66 o 
   2   6   3      209.49      225.63      5.95 o 
   3   6   3     1780.07     1749.81     21.11 o 
   4   6   3       60.29       54.93      3.53 o 
   5   6   3      784.19      803.52     15.26 o 
   6   6   3      952.17      917.46     16.83 o 
   7   6   3        4.49        5.05      3.00 o 
   8   6   3      258.57      267.44      9.03 o 
   9   6   3      244.23      246.32      7.44 o 
  10   6   3        4.20        3.61      3.50 o 
  11   6   3      170.75      164.63      8.13 o 
 -12   7   3       56.23       47.19      6.25 o 
 -11   7   3       25.19       20.64      3.63 o 
 -10   7   3        0.32       -0.93      3.53 o 
  -9   7   3        6.21        7.22      3.09 o 
  -8   7   3       20.15       15.29      3.23 o 
  -7   7   3       14.55       16.48      3.63 o 
  -6   7   3       67.51       65.47      4.29 o 
  -5   7   3       33.80       29.19      3.35 o 
  -4   7   3      177.26      183.22      6.08 o 
  -3   7   3      298.05      280.59      8.24 o 
  -2   7   3       86.18       90.90      6.26 o 
  -1   7   3       88.05       85.31      5.89 o 
   0   7   3        0.68        1.71      2.81 o 
   1   7   3       63.42       77.90      6.58 o 
   2   7   3       67.92       72.47      6.87 o 
   3   7   3        8.37        3.02      2.49 o 
   4   7   3       76.63       66.57     10.39 o 
   5   7   3       64.40       63.12      4.97 o 
   6   7   3       61.40       64.02      5.14 o 
   7   7   3       92.49       84.35      5.86 o 
   8   7   3        2.40       -0.78      3.17 o 
   9   7   3       91.57       91.58      5.29 o 
  10   7   3       51.00       34.92      5.01 o 
 -10   8   3        4.87       10.89      4.68 o 
  -9   8   3        0.18       -2.65      3.06 o 
  -8   8   3        3.86        2.00      3.09 o 
  -7   8   3        2.25        2.04      3.40 o 
  -6   8   3        0.12       -1.03      2.57 o 
  -5   8   3        1.15        3.22      3.02 o 
  -4   8   3        9.52       11.72      3.99 o 
  -3   8   3        6.54        2.51      3.52 o 
  -2   8   3       16.49       22.75      7.57 o 
  -1   8   3       39.93       38.50      5.55 o 
   0   8   3        6.87        5.56      3.55 o 
   1   8   3        0.83        2.52      3.42 o 
   2   8   3       97.73       83.31      6.57 o 
   3   8   3        3.73        3.50      3.39 o 
   4   8   3        2.49       -2.85      3.25 o 
   5   8   3       39.60       46.69      5.69 o 
   6   8   3        7.91        9.31      4.30 o 
   7   8   3       51.29       60.35      7.59 o 
   8   8   3        0.52       -5.48      3.65 o 
  -7   9   3        0.42       -5.35      4.36 o 
  -6   9   3      135.53      136.80     12.68 o 
  -5   9   3        1.66        1.89      4.10 o 
  -4   9   3       97.31      100.91      7.86 o 
  -3   9   3       49.52       41.21      5.71 o 
  -2   9   3        9.45       11.23      4.19 o 
  -1   9   3        9.81       19.70      6.93 o 
   0   9   3       43.89       45.79      5.89 o 
   1   9   3       14.87       15.04      4.54 o 
   2   9   3      128.46      120.27      8.09 o 
   3   9   3       17.08       15.73      6.28 o 
   4   9   3       54.38       55.23      8.53 o 
   5   9   3       33.15       44.49      8.62 o 
 -15   0   4      587.26      656.44     25.32 o 
 -14   0   4       95.72       93.98      7.07 o 
 -13   0   4     3168.98     3141.86     53.23 o 
 -12   0   4     3079.85     3033.26     47.18 o 
 -11   0   4     1680.95     1678.57     29.11 o 
 -10   0   4     7274.37     7084.72     94.45 o 
  -9   0   4     1869.48     1774.29     28.18 o 
  -8   0   4    10096.77    10052.69    128.11 o 
  -7   0   4    11365.68    11533.42    145.09 o 
  -6   0   4      206.62      219.63      5.92 o 
  -5   0   4    17458.84    17490.03    215.85 o 
  -4   0   4    22214.95    22497.98    381.40 o 
  -3   0   4       92.40      108.85      4.63 o 
  -2   0   4    48193.08    45857.48    780.97 o 
  -1   0   4     1481.53     1523.65     19.93 o 
   0   0   4     8189.37     8546.48    147.97 o 
   1   0   4    26375.71    25536.71    468.26 o 
   2   0   4      497.80      627.93     11.28 o 
   3   0   4     5166.22     4729.65     62.21 o 
   4   0   4    11918.33    11854.95    149.51 o 
   5   0   4      235.28      250.90      9.38 o 
   6   0   4     5817.81     5913.75     79.57 o 
   7   0   4     1563.23     1481.81     25.89 o 
   8   0   4      492.73      522.79     13.62 o 
   9   0   4     3982.19     3687.40    115.04 o 
  10   0   4      293.30      305.68     11.35 o 
  11   0   4      584.39      562.80     24.36 o 
  12   0   4      126.44      143.85     13.16 o 
  13   0   4        4.30       11.60      6.74 o 
  14   0   4       88.25       98.25     12.11 o 
 -17   1   4      332.77      322.97     19.49 o 
 -16   1   4       50.80       46.61      6.33 o 
 -15   1   4      262.23      260.72     11.48 o 
 -14   1   4     1066.40     1041.62     23.79 o 
 -13   1   4        0.41       -1.42      2.95 o 
 -12   1   4     1066.88     1035.82     15.25 o 
 -11   1   4     1982.99     1855.61     22.12 o 
 -10   1   4      542.62      572.64      9.47 o 
  -9   1   4     3201.32     3200.31     32.43 o 
  -8   1   4     1303.93     1319.98     15.31 o 
  -7   1   4     2166.04     2114.52     21.70 o 
  -6   1   4     5286.77     5058.20     63.82 o 
  -5   1   4      107.24      107.18      3.00 o 
  -4   1   4    10786.79    11125.64    112.10 o 
  -3   1   4     8277.01     7989.29     81.09 o 
  -2   1   4     2702.12     3176.15     40.49 o 
  -1   1   4     4514.05     4651.64     48.25 o 
   0   1   4     6814.40     6889.01     92.04 o 
   1   1   4     1731.79     1637.89     16.55 o 
   2   1   4     3587.27     3482.75     26.27 o 
   3   1   4      339.92      311.94      4.03 o 
   4   1   4     2021.78     2093.92     18.99 o 
   5   1   4     1696.63     1588.48     15.43 o 
   6   1   4        1.39        4.03      1.53 o 
   7   1   4     1550.61     1471.05     23.14 o 
   8   1   4       72.08       72.83      4.48 o 
   9   1   4      256.02      232.89     12.10 o 
  10   1   4      141.09      145.88      6.78 o 
  11   1   4       94.36       99.28      9.04 o 
  12   1   4       72.43       74.56      5.68 o 
  13   1   4      171.71      178.66      8.33 o 
  14   1   4        0.31       -2.42      4.70 o 
 -17   2   4       39.31       47.09      7.00 o 
 -16   2   4       13.55       13.95      5.19 o 
 -15   2   4        1.69        5.17      4.42 o 
 -14   2   4      109.52      118.96      8.35 o 
 -13   2   4       95.24       83.41     10.66 o 
 -12   2   4      202.16      171.62      9.06 o 
 -11   2   4       30.11       38.10      4.86 o 
 -10   2   4      162.07      145.39      9.75 o 
  -9   2   4      105.07      119.88      3.86 o 
  -8   2   4       95.94      104.52      3.38 o 
  -7   2   4       81.45       95.13      2.90 o 
  -6   2   4        0.94        0.30      1.23 o 
  -5   2   4       39.76       33.70      1.86 o 
  -4   2   4      950.89      963.21     10.77 o 
  -3   2   4      267.30      355.11      5.13 o 
  -2   2   4     1137.55     1246.29     11.74 o 
  -1   2   4       60.67       81.49      2.31 o 
   0   2   4        0.03       16.96      3.99 o 
   1   2   4      435.24      502.78      6.72 o 
   2   2   4        1.53       -0.99      0.82 o 
   3   2   4      685.95      789.92      9.93 o 
   4   2   4       39.21       25.56      1.80 o 
   5   2   4       42.10       28.02      2.41 o 
   6   2   4        5.65        9.38      1.29 o 
   7   2   4       37.48       42.10      3.59 o 
   8   2   4      235.85      234.19      7.61 o 
   9   2   4        3.71       13.40      5.68 o 
  10   2   4       71.22       65.09      5.04 o 
  11   2   4       24.27       27.37      4.22 o 
  12   2   4        1.22       -1.18      3.14 o 
  13   2   4       49.98       39.97      6.43 o 
  14   2   4        0.03       -2.90      4.35 o 
 -17   3   4      312.59      297.15     14.04 o 
 -16   3   4       44.70       50.76     10.27 o 
 -15   3   4      120.07      128.75      9.28 o 
 -14   3   4      419.64      462.23     16.01 o 
 -13   3   4       32.36       32.07      5.51 o 
 -12   3   4      846.66      833.55     30.89 o 
 -11   3   4      829.32      849.98     20.50 o 
 -10   3   4       91.92       90.05      6.58 o 
  -9   3   4     1939.97     1884.82     24.61 o 
  -8   3   4     3020.48     3122.08     40.06 o 
  -7   3   4      904.19      925.76     17.48 o 
  -6   3   4     4450.10     4287.10     48.32 o 
  -5   3   4      469.95      430.14      8.40 o 
  -4   3   4     2889.15     2669.35     31.06 o 
  -3   3   4     5199.25     5033.69     45.86 o 
  -2   3   4      293.52      263.64      4.11 o 
  -1   3   4     4233.04     4374.95     36.08 o 
   0   3   4     4157.14     4168.73     34.62 o 
   1   3   4       43.18       76.18      2.37 o 
   2   3   4     4103.99     4041.76     33.99 o 
   3   3   4     1755.68     1711.26     16.34 o 
   4   3   4      361.80      358.54      6.54 o 
   5   3   4     3856.33     3718.18     32.39 o 
   6   3   4       56.42       50.96      2.60 o 
   7   3   4      100.38      119.01      3.91 o 
   8   3   4      287.23      281.19      7.19 o 
   9   3   4       87.23       87.94      5.53 o 
  10   3   4      272.42      276.03     11.96 o 
  11   3   4      177.64      205.13     10.86 o 
  12   3   4       30.48       37.09      7.41 o 
  13   3   4      188.19      223.61     22.71 o 
 -16   4   4      270.90      295.78     20.69 o 
 -15   4   4      444.31      447.80     17.77 o 
 -14   4   4       33.50       34.26      8.76 o 
 -13   4   4      849.38      842.03     22.47 o 
 -12   4   4      480.16      491.34     21.21 o 
 -11   4   4      751.38      754.02     14.52 o 
 -10   4   4     3312.58     3222.33     46.40 o 
  -9   4   4      195.25      195.86      5.66 o 
  -8   4   4     3402.87     3381.62     41.64 o 
  -7   4   4     4428.97     4424.65     51.19 o 
  -6   4   4        0.11       -1.26      1.79 o 
  -5   4   4     6093.09     5950.64     64.93 o 
  -4   4   4     5259.88     5039.51     55.35 o 
  -3   4   4     1921.28     1979.33     20.88 o 
  -2   4   4     5992.42     5884.57     48.14 o 
  -1   4   4      609.32      642.61      7.63 o 
   0   4   4     2550.81     2499.12     20.49 o 
   1   4   4     5708.65     5754.18     43.41 o 
   2   4   4       16.49       24.62      1.53 o 
   3   4   4     5966.22     6138.90     50.93 o 
   4   4   4     1446.75     1399.96     19.60 o 
   5   4   4      303.34      308.97      9.34 o 
   6   4   4     2362.96     2275.81     26.95 o 
   7   4   4      523.99      518.98     18.57 o 
   8   4   4      203.01      185.98      8.73 o 
   9   4   4      977.73      985.35     27.56 o 
  10   4   4        3.26        4.60      5.92 o 
  11   4   4      246.84      264.10     23.35 o 
  12   4   4       59.35       58.25      7.70 o 
  13   4   4       44.16       51.80     10.32 o 
 -15   5   4        1.37        5.20      4.96 o 
 -14   5   4      193.70      181.38     12.89 o 
 -13   5   4       53.72       52.64      7.02 o 
 -12   5   4      214.10      230.93     11.53 o 
 -11   5   4      175.72      170.91      6.92 o 
 -10   5   4        0.11        1.58      2.21 o 
  -9   5   4       93.82       95.95      6.95 o 
  -8   5   4       23.46       16.60      3.41 o 
  -7   5   4       97.20      110.68      7.21 o 
  -6   5   4      666.96      684.46     13.05 o 
  -5   5   4        1.28        4.00      2.20 o 
  -4   5   4      604.27      617.22     11.44 o 
  -3   5   4      479.09      458.43     10.09 o 
  -2   5   4      149.00      154.85      3.85 o 
  -1   5   4     1395.97     1360.98     14.34 o 
   0   5   4      265.70      259.88      4.81 o 
   1   5   4      752.88      814.90      9.96 o 
   2   5   4      219.30      217.61      4.73 o 
   3   5   4       50.16       57.10      2.88 o 
   4   5   4      256.16      254.44     11.44 o 
   5   5   4       81.11       78.74      4.76 o 
   6   5   4       77.89       70.26      4.74 o 
   7   5   4      907.92      908.49     16.50 o 
   8   5   4       11.21       12.95      3.48 o 
   9   5   4      177.34      172.72      7.53 o 
  10   5   4      103.30      115.11      7.55 o 
  11   5   4       14.07       13.40      5.84 o 
  12   5   4       15.11       21.78      6.57 o 
 -14   6   4        3.07        3.85      4.73 o 
 -13   6   4       14.71       14.34      5.43 o 
 -12   6   4       43.93       49.37      6.93 o 
 -11   6   4       74.92       75.62      7.32 o 
 -10   6   4        4.06        4.19      3.47 o 
  -9   6   4       44.31       47.37      4.82 o 
  -8   6   4       19.09       20.19      3.72 o 
  -7   6   4        9.94       15.58      4.48 o 
  -6   6   4       74.70       73.55      4.83 o 
  -5   6   4        6.73        7.15      2.83 o 
  -4   6   4      621.10      590.16     10.41 o 
  -3   6   4        2.95        2.55      1.80 o 
  -2   6   4       49.27       57.22      3.36 o 
  -1   6   4       25.54       31.89      2.54 o 
   0   6   4       29.72       27.96      2.45 o 
   1   6   4       29.60       37.76      3.25 o 
   2   6   4      167.72      188.55      5.49 o 
   3   6   4      101.90      102.37      4.35 o 
   4   6   4      183.73      175.15      6.81 o 
   5   6   4      114.21      103.17      5.65 o 
   6   6   4       28.36       21.10      5.18 o 
   7   6   4       49.43       44.51      4.67 o 
   8   6   4        9.25        8.92      2.74 o 
   9   6   4        0.23       -4.45      2.97 o 
  10   6   4       71.97       75.89      6.16 o 
  11   6   4       20.37       14.76      4.72 o 
 -12   7   4      156.88      152.28     12.52 o 
 -11   7   4       31.18       36.71      5.52 o 
 -10   7   4       16.61       14.13      4.41 o 
  -9   7   4      186.32      189.24      7.23 o 
  -8   7   4      141.82      152.92      6.44 o 
  -7   7   4       81.27       79.11      4.82 o 
  -6   7   4      584.95      554.22     12.20 o 
  -5   7   4        0.52        0.39      2.21 o 
  -4   7   4      219.87      215.37      6.64 o 
  -3   7   4      230.37      233.87      7.55 o 
  -2   7   4        3.22        3.92      3.49 o 
  -1   7   4      323.73      320.07     10.79 o 
   0   7   4      356.64      355.02     12.41 o 
   1   7   4        4.30        4.79      2.50 o 
   2   7   4      531.16      547.14     11.63 o 
   3   7   4       80.61       80.04      6.07 o 
   4   7   4       42.01       47.40      5.24 o 
   5   7   4      123.39      132.88      6.69 o 
   6   7   4        1.33        0.30      2.98 o 
   7   7   4       41.33       44.51      6.23 o 
   8   7   4       65.37       62.88     11.05 o 
   9   7   4        2.21        0.82      3.61 o 
 -10   8   4      225.56      229.03     10.18 o 
  -9   8   4       31.53       31.42      4.34 o 
  -8   8   4      111.27      117.41      6.25 o 
  -7   8   4      195.62      209.08     10.47 o 
  -6   8   4        7.28        6.82      3.42 o 
  -5   8   4      179.24      185.71      7.74 o 
  -4   8   4      124.55      127.76      8.04 o 
  -3   8   4       99.22       97.75      7.12 o 
  -2   8   4      241.12      232.59     10.06 o 
  -1   8   4      116.79       97.50     14.91 o 
   0   8   4      159.79      162.14      9.47 o 
   1   8   4      233.22      241.56     10.15 o 
   2   8   4        9.41       11.60      4.10 o 
   3   8   4      329.48      322.78     16.65 o 
   4   8   4       38.93       44.78      5.54 o 
   5   8   4       25.24       24.53      4.95 o 
   6   8   4      107.93       97.38      7.70 o 
   7   8   4       53.91       54.31      6.68 o 
  -7   9   4       10.88       10.95      5.32 o 
  -6   9   4       23.81       21.30      5.46 o 
  -5   9   4        0.97        1.99      4.00 o 
  -4   9   4       10.81        8.16      4.49 o 
  -3   9   4        8.58        4.38      7.25 o 
  -2   9   4        2.57        1.18      3.75 o 
  -1   9   4      187.71      198.43     10.05 o 
   0   9   4       10.61        6.05      4.12 o 
   1   9   4       86.38       86.72      7.26 o 
   2   9   4        1.24        4.13      5.46 o 
   3   9   4        3.77        0.00      5.27 o 
   4   9   4        8.54        0.00      5.46 o 
 -17   1   5      236.29      255.45     17.84 o 
 -16   1   5      274.56      288.08     12.83 o 
 -15   1   5      116.81      116.14      8.30 o 
 -14   1   5     2362.36     2314.05     41.19 o 
 -13   1   5        7.92       11.75      3.99 o 
 -12   1   5     3018.09     3018.20     32.96 o 
 -11   1   5     2366.58     2377.37     26.54 o 
 -10   1   5      288.72      299.20      6.39 o 
  -9   1   5     2667.04     2558.48     26.74 o 
  -8   1   5     6137.57     6348.11     58.79 o 
  -7   1   5       55.95       31.49      2.27 o 
  -6   1   5    11766.94    11789.95    104.42 o 
  -5   1   5      305.16      226.89      5.81 o 
  -4   1   5     9429.20    10308.96    104.54 o 
  -3   1   5     5440.33     5639.87     70.34 o 
  -2   1   5      581.15      643.28     10.84 o 
  -1   1   5     5501.92     5590.61     58.18 o 
   0   1   5     9927.25     9612.43     97.84 o 
   1   1   5      106.22       96.69      3.22 o 
   2   1   5     6927.49     6782.39     60.41 o 
   3   1   5     4566.85     4532.23     34.26 o 
   4   1   5      709.68      854.64     10.82 o 
   5   1   5     1303.95     1314.53     15.99 o 
   6   1   5      276.78      282.67      6.35 o 
   7   1   5      248.25      236.25      6.16 o 
   8   1   5      294.46      282.16      8.07 o 
   9   1   5       77.92       69.38      5.60 o 
  10   1   5      393.51      380.80     10.87 o 
  11   1   5      184.75      190.80      8.27 o 
  12   1   5        6.08        6.26      6.87 o 
  13   1   5      119.63      116.62      7.35 o 
 -17   2   5       28.79       23.32      6.28 o 
 -16   2   5      533.86      566.14     18.33 o 
 -15   2   5      795.96      755.68     20.97 o 
 -14   2   5       11.24        8.87      4.41 o 
 -13   2   5      814.28      828.63     20.85 o 
 -12   2   5     2607.89     2555.78     58.39 o 
 -11   2   5      237.86      260.21     13.60 o 
 -10   2   5     5337.79     5267.65     59.87 o 
  -9   2   5     1512.69     1563.25     19.12 o 
  -8   2   5     5789.48     5669.44     53.02 o 
  -7   2   5     8046.40     7654.82     61.10 o 
  -6   2   5     1876.97     1917.71     20.28 o 
  -5   2   5     9601.43     9729.69    153.05 o 
  -4   2   5     7066.11     7011.93     72.37 o 
  -3   2   5      242.15      261.09      5.04 o 
  -2   2   5     7683.90     7978.82     81.64 o 
  -1   2   5    10236.22    10731.24    108.76 o 
   0   2   5     2475.82     2344.79     30.14 o 
   1   2   5    10914.85    10406.82    106.42 o 
   2   2   5      362.48      278.86      5.91 o 
   3   2   5     3536.98     3540.37     27.52 o 
   4   2   5     2120.65     2016.53     18.89 o 
   5   2   5       11.78       13.39      1.37 o 
   6   2   5     1939.36     1944.63     22.35 o 
   7   2   5     2404.14     2324.10     31.04 o 
   8   2   5       37.23       32.13      4.57 o 
   9   2   5     1099.39     1109.83     19.56 o 
  10   2   5      112.18      109.68      7.47 o 
  11   2   5      116.60      115.76      6.81 o 
  12   2   5       46.08       54.18      5.52 o 
  13   2   5        0.35       -0.69      4.56 o 
 -17   3   5      153.94      177.95     11.58 o 
 -16   3   5      105.54       84.73      8.47 o 
 -15   3   5       36.82       25.12      5.80 o 
 -14   3   5     1079.51     1067.94     25.99 o 
 -13   3   5       86.21       82.30      7.41 o 
 -12   3   5      606.86      559.13     16.56 o 
 -11   3   5      580.90      563.26     29.70 o 
 -10   3   5       21.31       16.57      3.90 o 
  -9   3   5     1990.63     1973.11     25.20 o 
  -8   3   5      635.27      620.32     10.52 o 
  -7   3   5      739.63      759.80     12.14 o 
  -6   3   5     3752.72     3714.86     42.96 o 
  -5   3   5      165.07      163.29      5.33 o 
  -4   3   5     1714.75     1693.42     17.78 o 
  -3   3   5     6413.66     6390.24     57.87 o 
  -2   3   5      757.85      925.76     11.31 o 
  -1   3   5     4042.84     3953.13     33.29 o 
   0   3   5      812.87      702.49      9.11 o 
   1   3   5      373.11      346.54      5.30 o 
   2   3   5     1663.74     1640.53     16.53 o 
   3   3   5      615.25      636.11      9.30 o 
   4   3   5     1347.52     1378.83     16.38 o 
   5   3   5     1675.24     1699.54     17.26 o 
   6   3   5      256.45      243.34      5.44 o 
   7   3   5      693.99      706.01     11.69 o 
   8   3   5      295.15      293.76     16.54 o 
   9   3   5       91.43       87.61      5.79 o 
  10   3   5       95.46      111.71      8.57 o 
  11   3   5       74.29       82.98      8.01 o 
  12   3   5      107.46      111.41      9.56 o 
  13   3   5       57.70       61.57      7.81 o 
 -16   4   5       14.08        9.01      5.76 o 
 -15   4   5       81.76       85.03      8.56 o 
 -14   4   5        0.29        0.59      4.04 o 
 -13   4   5      178.23      166.85     10.25 o 
 -12   4   5       11.53        8.48      4.35 o 
 -11   4   5        4.71        1.43      3.76 o 
 -10   4   5        0.32       -2.66      3.03 o 
  -9   4   5       43.33       48.01      3.44 o 
  -8   4   5      142.64      133.98      6.67 o 
  -7   4   5      296.08      272.00      7.83 o 
  -6   4   5       35.47       32.81      4.86 o 
  -5   4   5       87.85       88.53      4.29 o 
  -4   4   5        5.84        5.52      3.63 o 
  -3   4   5      240.71      205.04      7.67 o 
  -2   4   5       32.35       47.98      2.09 o 
  -1   4   5      416.12      469.34      6.41 o 
   0   4   5      274.48      310.43      4.72 o 
   1   4   5      456.83      412.67      5.64 o 
   2   4   5      146.22      129.23      4.56 o 
   3   4   5      101.37      104.89      3.78 o 
   4   4   5       31.44       27.37      2.46 o 
   5   4   5        6.99       10.28      2.01 o 
   6   4   5      275.43      270.78      5.75 o 
   7   4   5      524.23      540.31     12.11 o 
   8   4   5       64.34       64.40      5.02 o 
   9   4   5        2.22        5.19      3.39 o 
  10   4   5       54.11       58.97     15.11 o 
  11   4   5       10.20        9.59      5.10 o 
  12   4   5        6.42       -0.55      5.29 o 
 -15   5   5       55.83       52.78      7.78 o 
 -14   5   5      267.60      255.49     13.09 o 
 -13   5   5      141.60      130.23     12.80 o 
 -12   5   5      332.72      310.51     16.72 o 
 -11   5   5      666.96      694.71     23.00 o 
 -10   5   5       10.63       13.44      4.34 o 
  -9   5   5      850.05      836.52     20.56 o 
  -8   5   5      974.80      954.22     17.28 o 
  -7   5   5        2.56        3.95      2.71 o 
  -6   5   5     2486.47     2375.68     31.89 o 
  -5   5   5     1220.33     1223.78     18.68 o 
  -4   5   5     1243.05     1271.84     18.80 o 
  -3   5   5     1567.43     1673.67     25.44 o 
  -2   5   5      553.79      561.51      8.79 o 
  -1   5   5     1345.71     1340.79     14.44 o 
   0   5   5     1489.58     1469.39     13.98 o 
   1   5   5        4.66        5.68      1.79 o 
   2   5   5      859.56      841.07     12.32 o 
   3   5   5      981.18      977.48     23.74 o 
   4   5   5       49.26       48.84      3.22 o 
   5   5   5     1151.95     1130.40     18.46 o 
   6   5   5      119.96      117.70      5.74 o 
   7   5   5      277.99      259.57      8.57 o 
   8   5   5      145.57      132.65      6.70 o 
   9   5   5        8.59        6.10      3.66 o 
  10   5   5       39.04       38.43      5.47 o 
  11   5   5       88.07       86.46      8.89 o 
 -14   6   5        0.01        2.29      9.43 o 
 -13   6   5      170.20      202.95     12.02 o 
 -12   6   5      129.65      129.09      9.52 o 
 -11   6   5       12.65       17.34      4.35 o 
 -10   6   5     1066.36     1032.69     20.11 o 
  -9   6   5       57.80       54.14      5.17 o 
  -8   6   5      285.63      296.61     10.20 o 
  -7   6   5      416.60      439.42     14.56 o 
  -6   6   5        1.14        3.78      2.82 o 
  -5   6   5      276.22      306.88      8.73 o 
  -4   6   5     1548.99     1507.91     22.25 o 
  -3   6   5      167.09      176.28      6.16 o 
  -2   6   5     1485.05     1424.69     18.11 o 
  -1   6   5       76.51       61.80      4.09 o 
   0   6   5      308.93      324.55      6.92 o 
   1   6   5      489.40      524.87      9.72 o 
   2   6   5       83.97       76.62      5.94 o 
   3   6   5      621.56      648.40     13.09 o 
   4   6   5      488.32      470.17     11.19 o 
   5   6   5       14.45       15.33      4.12 o 
   6   6   5      224.95      207.47      7.84 o 
   7   6   5       45.47       51.18      4.84 o 
   8   6   5       36.11       38.74      4.67 o 
   9   6   5      210.74      217.26      9.73 o 
  10   6   5        0.34       -0.72      3.49 o 
 -12   7   5       30.84       28.68      6.61 o 
 -11   7   5      141.61      136.37      8.31 o 
 -10   7   5       13.72        9.33      4.11 o 
  -9   7   5       87.12       87.57      6.33 o 
  -8   7   5      118.94      107.00      6.68 o 
  -7   7   5       68.04       74.38      4.81 o 
  -6   7   5      291.30      282.93      9.23 o 
  -5   7   5        0.14       -1.56      2.17 o 
  -4   7   5      176.79      177.36      6.90 o 
  -3   7   5      156.92      167.97      6.67 o 
  -2   7   5       32.68       29.18      3.56 o 
  -1   7   5      599.35      599.20     23.53 o 
   0   7   5      217.24      200.90      8.89 o 
   1   7   5      231.33      232.42      7.54 o 
   2   7   5      314.37      296.28     10.56 o 
   3   7   5        1.53        0.06      3.16 o 
   4   7   5      113.06      121.35      7.46 o 
   5   7   5      195.19      209.54      9.14 o 
   6   7   5       32.52       28.79      5.33 o 
   7   7   5      220.62      224.84      8.97 o 
   8   7   5        0.84        0.96      4.05 o 
 -10   8   5       29.06       29.13      4.57 o 
  -9   8   5        0.13       -2.50      3.08 o 
  -8   8   5       12.32       10.36      3.52 o 
  -7   8   5       10.47        6.43      3.25 o 
  -6   8   5       20.46       28.39      4.30 o 
  -5   8   5        0.87        0.23      3.65 o 
  -4   8   5       25.37       42.38      7.80 o 
  -3   8   5        4.85        1.70      3.30 o 
  -2   8   5        3.71        5.92      7.45 o 
  -1   8   5      112.88      127.80      9.88 o 
   0   8   5        3.83        5.64      4.89 o 
   1   8   5       13.19        9.30      4.25 o 
   2   8   5       55.67       72.38      9.17 o 
   3   8   5        7.38        9.95      5.60 o 
   4   8   5       50.62       41.72      8.74 o 
   5   8   5       26.16       22.77      6.63 o 
   6   8   5        0.54       -1.46      4.19 o 
  -7   9   5       21.14       24.20      5.64 o 
  -6   9   5        7.96        8.82      5.73 o 
  -5   9   5       24.08       15.63      6.81 o 
  -4   9   5        1.07       -1.95      3.92 o 
  -3   9   5       61.59       68.96      8.42 o 
  -2   9   5        0.67        3.56      4.12 o 
  -1   9   5       88.68       79.84     12.64 o 
   0   9   5       14.11       10.40      4.59 o 
   1   9   5        0.00       -0.23      5.32 o 
   2   9   5       21.59       36.24      8.16 o 
   3   9   5       11.10       13.67      6.93 o 
 -15   0   6     1823.95     1775.79     49.45 o 
 -14   0   6        6.23        5.02      7.73 o 
 -13   0   6      551.15      583.91     15.68 o 
 -12   0   6     3601.42     3686.67     54.70 o 
 -11   0   6      936.53      997.33     19.71 o 
 -10   0   6    10971.12    11108.47    142.75 o 
  -9   0   6     2415.37     2481.43     43.99 o 
  -8   0   6     4164.75     4267.99     58.14 o 
  -7   0   6    12885.70    12195.04    153.53 o 
  -6   0   6     4100.85     4098.13     59.86 o 
  -5   0   6     6376.20     6643.86    117.33 o 
  -4   0   6    14661.31    15396.71    263.89 o 
  -3   0   6      861.12      857.12     19.68 o 
  -2   0   6    11755.89    11845.36    204.90 o 
  -1   0   6     3964.12     3797.48     70.32 o 
   0   0   6      188.50      172.56      7.52 o 
   1   0   6     9418.33     9075.95    141.92 o 
   2   0   6      371.13      309.41      8.65 o 
   3   0   6     4718.77     4986.97     52.94 o 
   4   0   6     2590.20     2610.35     38.78 o 
   5   0   6       81.24       84.62      5.18 o 
   6   0   6     2063.45     2080.94     34.03 o 
   7   0   6     1178.86     1138.01     22.88 o 
   8   0   6      121.20      123.94      7.50 o 
   9   0   6      116.53      133.36      8.04 o 
  10   0   6       50.72       48.39      7.29 o 
  11   0   6      128.20      136.05     13.39 o 
  12   0   6      115.92      130.73     13.71 o 
  13   0   6        4.72        8.76      7.25 o 
 -17   1   6      122.46      131.83     13.53 o 
 -16   1   6      281.67      261.04     12.39 o 
 -15   1   6       26.57       22.46      5.08 o 
 -14   1   6     1414.66     1361.98     28.39 o 
 -13   1   6      455.97      437.06     11.17 o 
 -12   1   6      935.84      921.73     18.71 o 
 -11   1   6     1654.93     1658.48     20.03 o 
 -10   1   6      917.76      978.26     13.21 o 
  -9   1   6     1115.54     1084.61     13.75 o 
  -8   1   6     4295.41     4347.78     41.69 o 
  -7   1   6        0.11        1.62      1.68 o 
  -6   1   6     6678.21     7027.23     73.29 o 
  -5   1   6      891.79      854.23     11.80 o 
  -4   1   6       13.83       37.19      2.45 o 
  -3   1   6     8303.88     8291.39    102.52 o 
  -2   1   6     1767.77     1852.44     26.25 o 
  -1   1   6     4329.11     4318.48     55.88 o 
   0   1   6     3767.05     3664.92     33.93 o 
   1   1   6       62.41       66.74      2.53 o 
   2   1   6     2088.46     2086.28     21.46 o 
   3   1   6     2483.64     2509.83     22.72 o 
   4   1   6       25.38       28.49      2.26 o 
   5   1   6     1685.34     1691.56     19.90 o 
   6   1   6      118.65      117.44      4.49 o 
   7   1   6       89.52       95.74      4.34 o 
   8   1   6      487.16      470.07     10.61 o 
   9   1   6       55.71       60.22      8.21 o 
  10   1   6      208.03      196.22      8.70 o 
  11   1   6      115.62      115.02      7.00 o 
  12   1   6        7.91        8.98      4.01 o 
  13   1   6       18.44       16.10     10.27 o 
 -17   2   6        0.16        8.08      5.20 o 
 -16   2   6        0.05        2.73      4.39 o 
 -15   2   6        2.12       -3.11      4.66 o 
 -14   2   6        5.06        3.69      3.92 o 
 -13   2   6        0.46        2.74      3.55 o 
 -12   2   6       36.22       50.04      5.62 o 
 -11   2   6       41.53       35.54      4.54 o 
 -10   2   6        3.86        7.27      2.89 o 
  -9   2   6      451.22      523.06     10.25 o 
  -8   2   6       32.23       29.97      2.02 o 
  -7   2   6      277.94      283.36      6.06 o 
  -6   2   6      328.71      301.80      6.04 o 
  -5   2   6       94.02       89.06      3.11 o 
  -4   2   6      474.33      551.93      8.63 o 
  -3   2   6     1509.32     1619.68     23.39 o 
  -2   2   6      144.35      146.55      7.82 o 
  -1   2   6        5.33        4.00      1.39 o 
   0   2   6     1028.64     1108.10     14.90 o 
   1   2   6       50.49       42.52      2.66 o 
   2   2   6      144.77      141.40      3.82 o 
   3   2   6      255.80      231.59      4.43 o 
   4   2   6      207.97      224.61      4.55 o 
   5   2   6       89.21      100.08      6.77 o 
   6   2   6      103.92       98.02      4.24 o 
   7   2   6        3.64        3.63      2.71 o 
   8   2   6      355.33      335.00      9.94 o 
   9   2   6       39.20       34.33      4.42 o 
  10   2   6       20.10       26.64      6.09 o 
  11   2   6        0.06        1.19      3.51 o 
  12   2   6        1.40       -3.64      3.73 o 
 -17   3   6       93.78      100.73      9.53 o 
 -16   3   6      409.14      414.65     16.56 o 
 -15   3   6      100.62      119.53     14.04 o 
 -14   3   6     1263.33     1241.79     28.59 o 
 -13   3   6      627.85      613.45     28.28 o 
 -12   3   6      355.96      326.75     12.23 o 
 -11   3   6     3558.22     3432.68     53.55 o 
 -10   3   6      586.47      542.44     14.67 o 
  -9   3   6     1567.06     1539.97     27.71 o 
  -8   3   6     2577.96     2452.61     30.55 o 
  -7   3   6       17.68       12.17      2.78 o 
  -6   3   6     4375.30     4387.94     80.09 o 
  -5   3   6     4352.49     4526.53     48.79 o 
  -4   3   6       24.08       22.69      1.77 o 
  -3   3   6     9503.03     9695.87     86.56 o 
  -2   3   6      993.08     1061.63     14.45 o 
  -1   3   6     2090.03     1969.95     24.63 o 
   0   3   6     3670.47     3395.11     38.08 o 
   1   3   6       93.23       68.33      3.54 o 
   2   3   6     1924.16     1884.26     20.56 o 
   3   3   6     2078.72     2116.49     22.90 o 
   4   3   6       49.78       58.60      4.50 o 
   5   3   6      941.69      877.99     12.75 o 
   6   3   6      793.27      751.92     12.08 o 
   7   3   6      520.78      512.01     10.07 o 
   8   3   6      322.64      310.79      9.77 o 
   9   3   6       38.68       32.21      4.46 o 
  10   3   6       82.32       80.87      6.09 o 
  11   3   6       61.35       74.24      7.92 o 
  12   3   6        6.95        3.86      4.62 o 
 -16   4   6      262.56      261.91     14.06 o 
 -15   4   6      298.31      311.98     14.51 o 
 -14   4   6       23.40       19.04      5.39 o 
 -13   4   6      521.59      510.24     17.02 o 
 -12   4   6      952.00      904.94     32.09 o 
 -11   4   6       41.66       51.01      5.74 o 
 -10   4   6     1680.34     1573.66     30.04 o 
  -9   4   6      353.23      342.46     11.50 o 
  -8   4   6      819.80      793.37     17.94 o 
  -7   4   6     3036.76     3106.23     38.63 o 
  -6   4   6       17.58       18.13      2.99 o 
  -5   4   6     2236.97     2173.92     28.11 o 
  -4   4   6     3412.70     3321.60     39.22 o 
  -3   4   6       15.74       18.24      2.01 o 
  -2   4   6     3166.58     3028.49     26.96 o 
  -1   4   6     1899.03     1827.70     17.73 o 
   0   4   6      425.93      497.93      6.50 o 
   1   4   6     1773.73     1713.21     15.63 o 
   2   4   6      210.17      212.48      5.30 o 
   3   4   6      773.20      792.87     11.58 o 
   4   4   6      644.97      646.23     10.43 o 
   5   4   6        0.11        2.74      1.79 o 
   6   4   6      701.06      698.76     11.78 o 
   7   4   6      241.83      239.80      7.05 o 
   8   4   6       60.91       64.94      5.27 o 
   9   4   6      269.23      273.60     12.97 o 
  10   4   6       60.41       47.46      7.66 o 
  11   4   6       14.63       12.25      6.95 o 
 -15   5   6        1.17        2.60      9.49 o 
 -14   5   6      218.43      222.52     17.96 o 
 -13   5   6       19.10       20.42      5.19 o 
 -12   5   6      130.19      125.48      9.00 o 
 -11   5   6      165.06      183.13      9.99 o 
 -10   5   6       97.94      104.15     11.31 o 
  -9   5   6      631.33      605.71     17.79 o 
  -8   5   6     1428.08     1334.63     21.74 o 
  -7   5   6       25.18       28.91      4.29 o 
  -6   5   6     1153.45     1088.55     17.91 o 
  -5   5   6       78.72       72.96      4.47 o 
  -4   5   6      783.87      797.10     14.01 o 
  -3   5   6      563.28      620.43     11.30 o 
  -2   5   6       16.36       20.89      6.91 o 
  -1   5   6     1186.20     1218.30     13.77 o 
   0   5   6     1124.15     1100.02     12.63 o 
   1   5   6       68.06       63.56      2.92 o 
   2   5   6     1513.99     1479.32     18.13 o 
   3   5   6      144.17      163.24      5.22 o 
   4   5   6      419.08      426.67     10.86 o 
   5   5   6      566.28      549.32     12.04 o 
   6   5   6        2.37        5.02      2.85 o 
   7   5   6       28.59       34.02      4.30 o 
   8   5   6      174.62      163.57      7.59 o 
   9   5   6       37.77       44.83      5.36 o 
  10   5   6      121.18      122.67      9.99 o 
 -14   6   6        0.15        0.32      5.85 o 
 -13   6   6        5.39        6.67      4.49 o 
 -12   6   6        0.81       -1.47      3.97 o 
 -11   6   6       82.02       80.04      7.85 o 
 -10   6   6       26.62       28.68      4.76 o 
  -9   6   6      267.25      268.08      9.64 o 
  -8   6   6        1.92        2.22      3.12 o 
  -7   6   6      287.76      264.58     13.57 o 
  -6   6   6        0.48        3.47      2.85 o 
  -5   6   6        2.35        0.86      2.78 o 
  -4   6   6        4.16        4.82      2.64 o 
  -3   6   6      348.00      354.09     14.04 o 
  -2   6   6       60.12       66.75      3.54 o 
  -1   6   6      334.57      310.53      6.98 o 
   0   6   6      245.36      247.63      6.67 o 
   1   6   6      120.77      116.06      4.87 o 
   2   6   6      155.52      183.43      8.09 o 
   3   6   6       36.69       38.53      3.98 o 
   4   6   6       18.01       20.95      3.59 o 
   5   6   6       80.87       94.77      5.64 o 
   6   6   6       14.19       13.33      4.12 o 
   7   6   6       11.46       11.75      3.77 o 
   8   6   6       68.84       66.84      5.80 o 
   9   6   6        0.12        1.94      5.18 o 
 -12   7   6        8.82       12.33      5.45 o 
 -11   7   6      216.75      221.33     10.16 o 
 -10   7   6        0.61       -1.05      3.55 o 
  -9   7   6      130.79      120.64      7.43 o 
  -8   7   6      321.63      318.09     10.55 o 
  -7   7   6        3.55        6.13      3.34 o 
  -6   7   6       80.41      102.68      5.38 o 
  -5   7   6      398.02      387.77      9.34 o 
  -4   7   6       15.56       19.14      4.68 o 
  -3   7   6      324.42      366.83      9.78 o 
  -2   7   6      114.54      124.24      7.72 o 
  -1   7   6      185.82      198.26      9.13 o 
   0   7   6      236.21      251.25     10.07 o 
   1   7   6       10.30        5.92      3.47 o 
   2   7   6      154.44      144.92      8.94 o 
   3   7   6      133.66      124.11      7.48 o 
   4   7   6        1.68        4.21      3.68 o 
   5   7   6      131.52      117.09      7.68 o 
   6   7   6      169.47      173.81      7.88 o 
   7   7   6       18.06       13.98      5.81 o 
 -10   8   6       48.53       62.28      5.68 o 
  -9   8   6        8.34        5.10      4.18 o 
  -8   8   6       18.36       21.28      3.99 o 
  -7   8   6      161.36      158.25      7.89 o 
  -6   8   6       19.57       27.32      7.20 o 
  -5   8   6      300.13      308.04     10.02 o 
  -4   8   6      155.93      144.79      8.97 o 
  -3   8   6       19.16       15.37      4.67 o 
  -2   8   6      152.20      148.34      8.84 o 
  -1   8   6       14.34        6.02      4.14 o 
   0   8   6       62.16       68.60     12.13 o 
   1   8   6      159.21      172.33     12.61 o 
   2   8   6       10.29        9.27      5.60 o 
   3   8   6      109.64      116.53     14.61 o 
   4   8   6       92.92       73.30      6.85 o 
   5   8   6       25.43       22.88      5.32 o 
  -6   9   6       44.29       35.67      6.87 o 
  -5   9   6        7.44        9.20      5.50 o 
  -4   9   6       92.68      101.84      8.58 o 
  -3   9   6       13.56       20.22      5.47 o 
  -2   9   6        0.63       -4.36      6.54 o 
  -1   9   6        8.99        4.80      9.98 o 
   0   9   6       75.14       77.34     10.50 o 
   1   9   6        6.19        6.19      6.33 o 
 -17   1   7      273.87      237.28     18.16 o 
 -16   1   7      413.38      433.68     16.18 o 
 -15   1   7        3.29        1.09      5.53 o 
 -14   1   7      524.45      522.36     15.99 o 
 -13   1   7     1885.29     1896.58     27.67 o 
 -12   1   7       28.64       25.69      3.34 o 
 -11   1   7     1961.68     1911.93     22.33 o 
 -10   1   7      821.86      793.72     11.54 o 
  -9   1   7     3011.86     3235.44     32.79 o 
  -8   1   7     2949.96     3011.48     30.48 o 
  -7   1   7      228.58      203.11      5.27 o 
  -6   1   7     2182.02     2264.83     26.67 o 
  -5   1   7     6764.74     6963.09     87.37 o 
  -4   1   7     1104.17     1333.86     20.30 o 
  -3   1   7     4357.12     4166.40     54.44 o 
  -2   1   7     1423.92     1405.95     21.64 o 
  -1   1   7      608.08      612.87      9.06 o 
   0   1   7     3744.70     3860.74     36.16 o 
   1   1   7      130.39      116.44      3.46 o 
   2   1   7      276.19      254.16      6.43 o 
   3   1   7     2065.51     2004.68     25.72 o 
   4   1   7       13.37       25.86      4.12 o 
   5   1   7      651.95      658.90     10.86 o 
   6   1   7      497.61      476.75      9.28 o 
   7   1   7        1.83        3.64      2.24 o 
   8   1   7      243.49      235.83      7.12 o 
   9   1   7      246.79      231.36      8.96 o 
  10   1   7       25.68       19.45      4.27 o 
  11   1   7        2.33       -1.92      3.57 o 
  12   1   7        0.39        6.88      4.32 o 
 -17   2   7      301.11      288.77     14.14 o 
 -16   2   7      104.58      107.64      9.22 o 
 -15   2   7     1675.70     1645.93     34.17 o 
 -14   2   7      422.14      423.78     14.69 o 
 -13   2   7     2125.59     2076.35     37.43 o 
 -12   2   7     3292.52     3178.65     53.55 o 
 -11   2   7      101.66      111.70      5.19 o 
 -10   2   7     4634.60     4629.38     53.75 o 
  -9   2   7     3361.53     3412.55     40.81 o 
  -8   2   7      212.20      227.02      5.01 o 
  -7   2   7     7938.52     8232.50     86.10 o 
  -6   2   7     3073.30     3099.12     35.12 o 
  -5   2   7     6158.24     6166.39     65.27 o 
  -4   2   7    15745.47    15541.03    157.27 o 
  -3   2   7      324.66      408.85     10.99 o 
  -2   2   7     4711.43     4704.41     61.20 o 
  -1   2   7     4404.89     4210.28     46.19 o 
   0   2   7       12.35        9.87      1.85 o 
   1   2   7     3692.33     3754.47     42.41 o 
   2   2   7     1859.37     1936.50     20.89 o 
   3   2   7     1146.52     1137.68     12.44 o 
   4   2   7     3510.69     3493.40     31.61 o 
   5   2   7        4.86        4.58      2.81 o 
   6   2   7      757.24      744.56     14.52 o 
   7   2   7      451.91      453.26     11.56 o 
   8   2   7       77.37       80.35      5.69 o 
   9   2   7      282.74      274.46      9.80 o 
  10   2   7      114.23      127.58      7.45 o 
  11   2   7       10.89        8.46      4.24 o 
  12   2   7      127.84      126.58      8.21 o 
 -17   3   7       27.27       21.00      6.77 o 
 -16   3   7      171.36      170.89     14.22 o 
 -15   3   7       53.83       53.62      7.22 o 
 -14   3   7      216.75      247.36     17.02 o 
 -13   3   7      100.13      104.72      7.88 o 
 -12   3   7      133.41      125.31      8.06 o 
 -11   3   7      923.22      919.52     20.96 o 
 -10   3   7      958.73      939.80     20.57 o 
  -9   3   7      428.23      412.92     12.12 o 
  -8   3   7     1993.46     1945.34     32.35 o 
  -7   3   7        2.89        3.40      3.65 o 
  -6   3   7     1130.25     1132.63     20.89 o 
  -5   3   7      185.08      158.97      4.36 o 
  -4   3   7      350.17      333.57      8.41 o 
  -3   3   7      700.50      675.27     10.66 o 
  -2   3   7     1583.69     1655.79     20.78 o 
  -1   3   7     1996.54     1986.11     24.28 o 
   0   3   7     1828.33     1805.92     22.89 o 
   1   3   7       12.46       14.46      2.28 o 
   2   3   7     1543.67     1570.98     18.24 o 
   3   3   7      192.89      173.50      4.25 o 
   4   3   7       52.43       50.15      3.58 o 
   5   3   7      598.81      582.07     10.31 o 
   6   3   7       46.19       46.79      5.08 o 
   7   3   7       23.37       17.00      4.63 o 
   8   3   7      149.72      157.85      6.47 o 
   9   3   7        1.92        1.72      3.47 o 
  10   3   7      130.80      116.73      7.45 o 
  11   3   7       50.25       28.69      7.68 o 
 -16   4   7        0.11        1.00      5.18 o 
 -15   4   7        6.06        6.46      5.15 o 
 -14   4   7        2.68        0.10      4.45 o 
 -13   4   7        1.51        3.27      3.97 o 
 -12   4   7      114.25      101.56      7.93 o 
 -11   4   7       11.76        7.56      3.58 o 
 -10   4   7        0.59       -1.14      2.84 o 
  -9   4   7      598.02      562.53     15.15 o 
  -8   4   7      392.74      363.02     11.47 o 
  -7   4   7       43.57       33.31      4.18 o 
  -6   4   7      605.36      652.53     15.22 o 
  -5   4   7        0.35       13.78      6.18 o 
  -4   4   7       77.34       68.57      4.09 o 
  -3   4   7      296.18      284.17      8.53 o 
  -2   4   7       60.48       72.26      2.82 o 
  -1   4   7      289.45      243.94      5.80 o 
   0   4   7      607.44      577.74      8.14 o 
   1   4   7       27.89       21.00      2.18 o 
   2   4   7      341.30      356.33      7.20 o 
   3   4   7      385.08      397.74      8.53 o 
   4   4   7      119.13      125.18      4.69 o 
   5   4   7      170.91      162.22      6.92 o 
   6   4   7       36.09       32.70      3.40 o 
   7   4   7       46.45       46.54      4.05 o 
   8   4   7      110.41       87.31      8.13 o 
   9   4   7        4.15       -1.77      9.52 o 
  10   4   7       18.67       14.23     11.22 o 
  11   4   7       22.64       24.01     12.96 o 
 -15   5   7        0.10        3.19      5.34 o 
 -14   5   7      404.78      439.91     26.15 o 
 -13   5   7      196.26      208.77     14.24 o 
 -12   5   7       32.01       19.82     11.05 o 
 -11   5   7      796.05      796.45     21.05 o 
 -10   5   7      324.35      320.94     12.33 o 
  -9   5   7      415.38      392.28     13.25 o 
  -8   5   7     1106.69     1036.89     22.42 o 
  -7   5   7        4.35        5.82      2.79 o 
  -6   5   7      231.24      234.84      7.96 o 
  -5   5   7     1265.31     1259.75     19.93 o 
  -4   5   7        9.99        9.83      4.40 o 
  -3   5   7     1301.09     1308.09     16.75 o 
  -2   5   7      367.14      358.29      7.41 o 
  -1   5   7      106.65      104.75      3.75 o 
   0   5   7     1171.25     1187.99     15.57 o 
   1   5   7      141.02      151.27      4.92 o 
   2   5   7      217.63      227.45      6.03 o 
   3   5   7      521.88      480.17      9.20 o 
   4   5   7        3.03        2.98      2.25 o 
   5   5   7       67.17       61.44      6.33 o 
   6   5   7      157.55      167.10      8.32 o 
   7   5   7       20.71       23.13      4.07 o 
   8   5   7      170.02      173.41      8.09 o 
   9   5   7       11.42        9.85      4.21 o 
  10   5   7        9.93        1.72      7.20 o 
 -14   6   7      135.51      129.90     10.56 o 
 -13   6   7      125.52      117.47     16.42 o 
 -12   6   7      339.25      320.31     14.13 o 
 -11   6   7        0.45        0.68      3.87 o 
 -10   6   7      320.82      335.30     13.44 o 
  -9   6   7      226.69      263.13     14.08 o 
  -8   6   7       99.88      113.24      6.65 o 
  -7   6   7     1726.53     1704.14     26.41 o 
  -6   6   7      310.07      293.96      9.32 o 
  -5   6   7      958.12      947.52     21.66 o 
  -4   6   7      665.31      633.18     13.10 o 
  -3   6   7       34.20       37.63      4.83 o 
  -2   6   7      548.52      567.28     10.10 o 
  -1   6   7      982.83      965.53     14.03 o 
   0   6   7      126.46      137.21      5.18 o 
   1   6   7     1103.29     1042.30     17.12 o 
   2   6   7       60.96       61.49      4.94 o 
   3   6   7      178.60      187.07      7.13 o 
   4   6   7      300.78      310.56      9.37 o 
   5   6   7       25.77       33.36      6.05 o 
   6   6   7      402.76      382.25     15.10 o 
   7   6   7      142.87      144.39      9.03 o 
   8   6   7        7.79        7.40      4.12 o 
 -12   7   7        3.00        6.20      7.55 o 
 -11   7   7       40.98       52.71      9.82 o 
 -10   7   7       44.15       44.40      6.76 o 
  -9   7   7      125.68      124.56      7.70 o 
  -8   7   7      138.23      140.29      7.60 o 
  -7   7   7       98.17       94.78      6.38 o 
  -6   7   7      119.33      123.56      7.87 o 
  -5   7   7        1.75        7.65      2.87 o 
  -4   7   7       54.56       62.92      4.99 o 
  -3   7   7      273.58      301.39      9.29 o 
  -2   7   7        0.45       -0.84      2.78 o 
  -1   7   7      242.43      252.00      9.71 o 
   0   7   7        8.68       14.29      4.08 o 
   1   7   7       24.29       26.74      5.87 o 
   2   7   7      221.76      226.06     25.64 o 
   3   7   7       14.33        8.07      3.84 o 
   4   7   7       84.51       86.56      7.41 o 
   5   7   7       62.11       44.79      5.68 o 
   6   7   7        0.06        6.83      6.88 o 
   7   7   7       35.97       41.40     10.41 o 
 -10   8   7        4.96        4.88      3.80 o 
  -9   8   7       61.20       74.38      5.93 o 
  -8   8   7        2.34        0.99      3.24 o 
  -7   8   7       17.46       16.65      4.16 o 
  -6   8   7        4.08       -1.05      3.21 o 
  -5   8   7       16.72       15.55      4.09 o 
  -4   8   7        2.89        9.96      3.70 o 
  -3   8   7       35.72       29.70      5.67 o 
  -2   8   7       21.77       22.20      5.14 o 
  -1   8   7       11.86       18.20      5.03 o 
   0   8   7       38.29       38.16      7.84 o 
   1   8   7        0.16        0.05      5.09 o 
   2   8   7       18.13       27.57      7.48 o 
   3   8   7       12.71       11.41      4.45 o 
   4   8   7        1.01       -5.20      3.82 o 
  -4   9   7        0.09       -2.76      7.16 o 
  -3   9   7       43.55       42.93      6.81 o 
  -2   9   7       58.35       43.37      6.82 o 
  -1   9   7        0.48        7.52      6.51 o 
 -15   0   8     2431.45     2483.87     62.98 o 
 -14   0   8     1456.13     1392.27     40.46 o 
 -13   0   8     2160.42     2192.70     47.06 o 
 -12   0   8     3502.52     3460.61     51.89 o 
 -11   0   8      818.79      812.23     17.37 o 
 -10   0   8     1049.33      985.01     19.13 o 
  -9   0   8     3456.76     3594.81     51.14 o 
  -8   0   8      352.41      411.60     10.31 o 
  -7   0   8    11016.60    11047.10    140.65 o 
  -6   0   8     2502.18     2559.33     50.50 o 
  -5   0   8     3559.22     3562.86     67.43 o 
  -4   0   8     8254.62     7929.35    140.91 o 
  -3   0   8     4884.27     4664.92     86.51 o 
  -2   0   8     1826.20     2032.47     42.48 o 
  -1   0   8     6285.89     6321.22    115.32 o 
   0   0   8      291.98      309.48     12.20 o 
   1   0   8     1875.98     1881.10     41.28 o 
   2   0   8     2055.04     2136.98     33.30 o 
   3   0   8       22.11       19.05      6.05 o 
   4   0   8     1087.12     1057.22     20.66 o 
   5   0   8      268.01      280.85     19.01 o 
   6   0   8      200.33      222.40      9.22 o 
   7   0   8      562.02      549.92     15.51 o 
   8   0   8        2.65       -1.83      3.47 o 
   9   0   8      269.77      238.34     11.18 o 
  10   0   8      135.88      135.77     13.58 o 
  11   0   8       13.84       12.25      8.07 o 
 -17   1   8      145.53      141.37     15.37 o 
 -16   1   8      731.89      753.11     21.58 o 
 -15   1   8       19.34       14.48      4.89 o 
 -14   1   8      330.69      319.21     12.15 o 
 -13   1   8      666.71      651.23     13.83 o 
 -12   1   8        4.10       10.32      2.84 o 
 -11   1   8     2825.80     2835.86     30.60 o 
 -10   1   8     1301.75     1278.51     16.21 o 
  -9   1   8     2050.13     2162.70     23.74 o 
  -8   1   8     3575.60     3643.12     36.17 o 
  -7   1   8      232.62      251.81      9.74 o 
  -6   1   8     1139.83     1113.10     31.83 o 
  -5   1   8     2955.18     2934.45     40.25 o 
  -4   1   8       15.96       17.63      2.42 o 
  -3   1   8     2443.87     2457.45     34.89 o 
  -2   1   8     1823.30     1886.78     28.35 o 
  -1   1   8     1061.31     1087.32     12.62 o 
   0   1   8     2683.71     2760.15     31.83 o 
   1   1   8      245.64      248.13      6.50 o 
   2   1   8     1408.95     1445.74     17.40 o 
   3   1   8      677.50      651.95     12.88 o 
   4   1   8        6.22        9.67      2.56 o 
   5   1   8      374.15      373.79      8.88 o 
   6   1   8      472.49      481.37      9.90 o 
   7   1   8      105.67      110.96      5.29 o 
   8   1   8      105.57      105.02      6.41 o 
   9   1   8        5.76        8.33      3.69 o 
  10   1   8       61.72       54.04      5.87 o 
  11   1   8       18.45        8.18      4.34 o 
 -17   2   8       31.10       26.23      6.97 o 
 -16   2   8        0.33        1.16      4.76 o 
 -15   2   8       70.17       77.47      7.69 o 
 -14   2   8        1.33       -1.89      3.88 o 
 -13   2   8       16.57       15.00      4.51 o 
 -12   2   8      181.00      157.70      8.36 o 
 -11   2   8      485.94      461.46     11.63 o 
 -10   2   8       20.36       20.28      2.90 o 
  -9   2   8       70.08       87.64     14.48 o 
  -8   2   8       37.25       39.37      2.89 o 
  -7   2   8        1.13        1.03      1.36 o 
  -6   2   8      184.63      226.56      5.61 o 
  -5   2   8        2.07        5.71      1.50 o 
  -4   2   8      259.01      213.35      6.47 o 
  -3   2   8      771.71      777.22     14.37 o 
  -2   2   8      130.32      125.53      4.21 o 
  -1   2   8      408.56      403.78      8.22 o 
   0   2   8       54.16       50.13      3.22 o 
   1   2   8       38.34       29.81      2.25 o 
   2   2   8      114.04      128.23      4.18 o 
   3   2   8       23.43       22.05      2.59 o 
   4   2   8      104.67      124.65      5.74 o 
   5   2   8      355.02      345.67      9.59 o 
   6   2   8        7.66       13.14      3.33 o 
   7   2   8       11.10       11.25      3.62 o 
   8   2   8        0.58       -2.79      3.10 o 
   9   2   8        3.31       -0.66      3.23 o 
  10   2   8        0.07       -3.12      3.64 o 
  11   2   8       31.42       35.02      7.46 o 
 -17   3   8      230.03      243.88     13.90 o 
 -16   3   8      432.69      458.44     17.69 o 
 -15   3   8       10.22       13.44      5.31 o 
 -14   3   8      414.60      372.04     17.25 o 
 -13   3   8      354.97      358.32     13.52 o 
 -12   3   8       14.07       21.59      4.59 o 
 -11   3   8     1077.18     1094.12     23.52 o 
 -10   3   8     1045.40     1031.54     21.92 o 
  -9   3   8      930.95      912.94     15.36 o 
  -8   3   8     3459.24     3489.47     52.06 o 
  -7   3   8      607.18      578.42     24.75 o 
  -6   3   8     1313.01     1309.45     23.62 o 
  -5   3   8      417.14      366.83      8.68 o 
  -4   3   8      369.84      320.66      6.95 o 
  -3   3   8      914.36      954.81     14.19 o 
  -2   3   8     1551.61     1536.12     24.35 o 
  -1   3   8       78.67       85.28      4.61 o 
   0   3   8     1489.29     1506.78     20.41 o 
   1   3   8      398.14      409.28      8.96 o 
   2   3   8      185.71      172.15      5.03 o 
   3   3   8      525.90      512.35      9.11 o 
   4   3   8        6.18        8.91      4.93 o 
   5   3   8       24.13       22.99      3.08 o 
   6   3   8      221.86      226.08      8.32 o 
   7   3   8       32.56       35.79      4.91 o 
   8   3   8       28.87       20.98      4.50 o 
   9   3   8       52.16       56.96      5.24 o 
  10   3   8        9.72        6.62      3.68 o 
 -16   4   8        9.26       14.70      5.83 o 
 -15   4   8      642.10      648.43     25.78 o 
 -14   4   8      556.06      528.42     17.93 o 
 -13   4   8      374.60      358.42     14.17 o 
 -12   4   8     1433.82     1457.08     41.26 o 
 -11   4   8       82.19       84.34      6.92 o 
 -10   4   8     1100.04     1119.59     23.96 o 
  -9   4   8     1752.95     1731.11     31.56 o 
  -8   4   8      174.07      161.85      7.97 o 
  -7   4   8     3166.26     2999.53     46.37 o 
  -6   4   8     2671.09     2620.06     78.35 o 
  -5   4   8      863.80      853.69     18.13 o 
  -4   4   8     3339.54     3336.93     78.48 o 
  -3   4   8      320.24      323.32      9.80 o 
  -2   4   8     1071.50     1098.19     14.06 o 
  -1   4   8     2576.13     2540.73     26.93 o 
   0   4   8       83.10       78.50      5.56 o 
   1   4   8     1848.20     1771.12     21.90 o 
   2   4   8     1161.98     1135.91     15.27 o 
   3   4   8       89.07       95.63      4.27 o 
   4   4   8      942.63      940.03     15.01 o 
   5   4   8      155.02      151.16      6.49 o 
   6   4   8      144.32      146.51      5.93 o 
   7   4   8      431.91      418.22     10.01 o 
   8   4   8        1.64        3.08      4.51 o 
   9   4   8       79.11       65.32     10.87 o 
  10   4   8       94.67       77.67      9.17 o 
 -15   5   8       48.15       41.17      8.19 o 
 -14   5   8      131.43      162.06     14.36 o 
 -13   5   8       95.49       91.60     10.14 o 
 -12   5   8       57.08       59.36      8.23 o 
 -11   5   8      608.64      620.67     18.34 o 
 -10   5   8        0.15       -1.11      5.48 o 
  -9   5   8      376.11      364.41     12.79 o 
  -8   5   8       89.90       94.87      6.77 o 
  -7   5   8      375.16      361.28     12.05 o 
  -6   5   8      226.23      236.45     10.39 o 
  -5   5   8      710.82      700.37     21.45 o 
  -4   5   8      295.72      320.93      9.09 o 
  -3   5   8     1135.53     1146.11     18.59 o 
  -2   5   8        0.20        2.44      2.87 o 
  -1   5   8      967.47      944.59     15.55 o 
   0   5   8       39.37       37.92      3.45 o 
   1   5   8       66.78       83.97      4.06 o 
   2   5   8      375.83      414.07      8.56 o 
   3   5   8      185.01      177.97      5.87 o 
   4   5   8       32.93       28.87      4.04 o 
   5   5   8      408.88      403.09      9.28 o 
   6   5   8        4.16       -0.34      3.12 o 
   7   5   8       86.24       90.80      7.82 o 
   8   5   8       46.84       45.39      5.51 o 
   9   5   8        7.86       13.87      8.19 o 
 -14   6   8        0.72       -5.82      4.77 o 
 -13   6   8        2.60        7.41      4.89 o 
 -12   6   8       28.52       27.96      6.08 o 
 -11   6   8       17.65       25.80      5.54 o 
 -10   6   8        1.64        1.44      4.72 o 
  -9   6   8       14.76       15.66      5.23 o 
  -8   6   8       63.50       66.42      6.43 o 
  -7   6   8       20.18       17.89      3.99 o 
  -6   6   8      174.71      179.46      9.33 o 
  -5   6   8       65.84       78.86     16.78 o 
  -4   6   8       10.67       17.82      3.59 o 
  -3   6   8      159.69      156.98      6.79 o 
  -2   6   8       14.27       11.37      2.65 o 
  -1   6   8        0.75       -0.54      2.10 o 
   0   6   8       15.61       18.22      3.08 o 
   1   6   8       60.73       54.84      4.37 o 
   2   6   8      110.84      106.18      7.29 o 
   3   6   8       67.73       71.24     13.26 o 
   4   6   8        5.19        6.59      4.52 o 
   5   6   8      131.51      132.24      9.25 o 
   6   6   8       20.26       24.25      7.67 o 
   7   6   8        0.42        1.00      3.66 o 
 -12   7   8        1.95       -3.59      5.12 o 
 -11   7   8      150.14      144.11     10.45 o 
 -10   7   8       60.67       60.71     14.93 o 
  -9   7   8        0.78       14.27      4.78 o 
  -8   7   8      172.23      178.39     11.45 o 
  -7   7   8       48.65       62.99      8.08 o 
  -6   7   8      199.40      193.98      8.55 o 
  -5   7   8      332.53      320.56     12.45 o 
  -4   7   8        7.26        4.67      3.23 o 
  -3   7   8      205.57      196.39      7.94 o 
  -2   7   8      181.16      187.22      7.76 o 
  -1   7   8        3.08        5.03      3.47 o 
   0   7   8       87.05       76.00      6.17 o 
   1   7   8      128.96      156.47      8.67 o 
   2   7   8       37.29       32.38      6.05 o 
   3   7   8      168.30      163.58      8.93 o 
   4   7   8        0.08        3.79      4.07 o 
   5   7   8       47.56       53.21      9.86 o 
  -9   8   8      131.71      125.82      8.54 o 
  -8   8   8       25.48       29.76      5.29 o 
  -7   8   8      102.04      119.86      7.48 o 
  -6   8   8       76.47       82.48      6.42 o 
  -5   8   8       44.91       56.12      5.46 o 
  -4   8   8      166.29      189.03     13.30 o 
  -3   8   8        0.83        7.65      4.29 o 
  -2   8   8      126.83      107.55      8.73 o 
  -1   8   8      229.34      226.50     15.32 o 
   0   8   8        0.74        1.93      5.46 o 
   1   8   8      137.76      124.26     11.97 o 
   2   8   8       29.04       31.33      7.75 o 
   3   8   8       15.95       18.85      5.02 o 
 -17   1   9       70.38       65.73     12.02 o 
 -16   1   9     1012.11     1016.88     37.11 o 
 -15   1   9       56.89       59.75      6.72 o 
 -14   1   9      482.03      495.18     12.52 o 
 -13   1   9     1180.12     1232.82     20.71 o 
 -12   1   9        4.01        5.00      2.66 o 
 -11   1   9     2355.53     2298.34     30.86 o 
 -10   1   9     3058.20     3070.58     32.30 o 
  -9   1   9       21.10       19.08      2.22 o 
  -8   1   9     3561.33     3473.13     40.21 o 
  -7   1   9     1094.83     1047.28     15.33 o 
  -6   1   9      470.75      462.59     10.41 o 
  -5   1   9     3028.85     2967.29     41.39 o 
  -4   1   9       84.58       72.60      4.23 o 
  -3   1   9     3763.08     4089.13     43.40 o 
  -2   1   9     1421.88     1466.90     18.37 o 
  -1   1   9       73.97       81.00      3.64 o 
   0   1   9     1469.99     1419.26     24.00 o 
   1   1   9      683.58      655.85     12.00 o 
   2   1   9      125.06      143.99      5.75 o 
   3   1   9      936.94      980.58     16.43 o 
   4   1   9       32.53       33.36      3.70 o 
   5   1   9      317.01      316.58      9.30 o 
   6   1   9      175.50      183.99      6.46 o 
   7   1   9        3.57        2.18      2.56 o 
   8   1   9       36.99       34.64      4.65 o 
   9   1   9       23.34       20.43      4.70 o 
  10   1   9       13.86        7.44      4.15 o 
 -17   2   9      454.67      492.57     18.58 o 
 -16   2   9       16.90       22.19      5.97 o 
 -15   2   9      747.35      785.40     21.58 o 
 -14   2   9     1157.45     1111.27     58.35 o 
 -13   2   9      154.22      156.04     11.95 o 
 -12   2   9     1941.37     1960.52     55.57 o 
 -11   2   9      782.54      800.30     14.93 o 
 -10   2   9      539.84      531.63     11.23 o 
  -9   2   9     2754.66     2699.93     34.27 o 
  -8   2   9       85.34       98.04      4.35 o 
  -7   2   9     3822.48     3658.82     50.51 o 
  -6   2   9     1904.48     1857.82     23.74 o 
  -5   2   9        5.79        7.04      2.19 o 
  -4   2   9     2187.64     2193.12     32.36 o 
  -3   2   9     2260.60     2367.14     34.78 o 
  -2   2   9      515.61      521.25     11.88 o 
  -1   2   9     3680.75     3606.69     50.28 o 
   0   2   9       77.75       82.33      3.40 o 
   1   2   9     1328.64     1287.65     15.82 o 
   2   2   9      407.60      371.95      7.47 o 
   3   2   9      145.32      120.80      5.53 o 
   4   2   9      207.82      235.79      7.94 o 
   5   2   9      384.55      388.23     11.62 o 
   6   2   9       76.64       75.44      4.75 o 
   7   2   9      149.49      167.79      7.86 o 
   8   2   9       40.78       36.86      6.35 o 
   9   2   9       85.65       75.00      8.17 o 
  10   2   9       22.77       20.33      5.07 o 
 -17   3   9       60.60       53.21      8.36 o 
 -16   3   9      318.94      318.00     27.61 o 
 -15   3   9       62.90       61.45     10.21 o 
 -14   3   9      374.09      357.87     15.05 o 
 -13   3   9      497.66      481.85     15.61 o 
 -12   3   9        0.09       -3.97      2.97 o 
 -11   3   9     1707.72     1701.94     31.81 o 
 -10   3   9      165.46      161.26      8.33 o 
  -9   3   9     1002.94      939.92     20.39 o 
  -8   3   9     1936.67     1974.57     33.58 o 
  -7   3   9       57.13       51.57      4.82 o 
  -6   3   9      443.70      454.25     12.35 o 
  -5   3   9     4105.52     4147.40     46.79 o 
  -4   3   9       24.61       22.33      2.51 o 
  -3   3   9     2293.42     2178.75     64.15 o 
  -2   3   9      174.61      148.15      6.29 o 
  -1   3   9      720.22      742.27     12.75 o 
   0   3   9      574.03      549.43     10.76 o 
   1   3   9      129.46      124.95      5.41 o 
   2   3   9      719.39      746.16     11.40 o 
   3   3   9     1070.03     1042.80     14.69 o 
   4   3   9       55.78       59.18      3.88 o 
   5   3   9      345.08      346.79     10.71 o 
   6   3   9      197.34      180.35      8.00 o 
   7   3   9       62.08       57.66      5.56 o 
   8   3   9       91.83       84.98      7.15 o 
   9   3   9        8.79       16.90      4.80 o 
 -16   4   9        7.16        0.64      5.17 o 
 -15   4   9       43.23       43.76      7.50 o 
 -14   4   9       69.96       62.42      7.51 o 
 -13   4   9       79.41       62.44      7.25 o 
 -12   4   9      109.45       99.87      8.49 o 
 -11   4   9      191.11      161.07      8.93 o 
 -10   4   9       16.67       14.22      4.22 o 
  -9   4   9       53.36       61.82      5.68 o 
  -8   4   9        0.95       -0.41      5.80 o 
  -7   4   9        0.03        2.66      2.78 o 
  -6   4   9      163.34      155.78      7.75 o 
  -5   4   9     1452.58     1449.96     26.46 o 
  -4   4   9      330.19      339.50     10.64 o 
  -3   4   9      127.39      134.21      6.71 o 
  -2   4   9       58.26       73.28      3.44 o 
  -1   4   9       11.84       12.15      2.76 o 
   0   4   9        8.25        7.20      2.48 o 
   1   4   9       43.66       45.26      3.20 o 
   2   4   9      121.97      109.73      4.59 o 
   3   4   9      110.03      107.19      4.71 o 
   4   4   9       28.24       28.94      3.48 o 
   5   4   9      125.02      142.09      5.83 o 
   6   4   9       16.11       21.76      3.55 o 
   7   4   9        1.00        2.31      3.66 o 
   8   4   9       14.55       23.87      6.52 o 
   9   4   9        0.53        3.06      5.77 o 
 -15   5   9       56.82       59.34     10.89 o 
 -14   5   9       24.02       18.00      5.83 o 
 -13   5   9      351.31      366.26     14.95 o 
 -12   5   9       11.18       12.03      4.70 o 
 -11   5   9      291.50      322.50     14.24 o 
 -10   5   9      398.16      445.28     24.43 o 
  -9   5   9        0.27       -2.22      3.78 o 
  -8   5   9      897.37      888.99     20.91 o 
  -7   5   9      613.29      604.34     16.95 o 
  -6   5   9      244.13      257.50     10.04 o 
  -5   5   9      924.98      900.02     30.16 o 
  -4   5   9      198.59      174.16      8.12 o 
  -3   5   9      228.72      238.49     14.13 o 
  -2   5   9      613.69      618.28     12.30 o 
  -1   5   9       78.82       79.53      5.64 o 
   0   5   9      243.04      230.17      7.34 o 
   1   5   9      259.24      270.53      6.97 o 
   2   5   9       14.07       14.04      2.70 o 
   3   5   9      212.28      217.22      7.91 o 
   4   5   9      137.09      156.37      6.49 o 
   5   5   9      178.19      182.68      6.70 o 
   6   5   9       44.55       37.64      4.89 o 
   7   5   9       10.22       13.75      4.33 o 
   8   5   9        3.38        3.21      5.84 o 
 -13   6   9       95.19       82.34      8.67 o 
 -12   6   9      308.90      325.85     14.37 o 
 -11   6   9       64.11       72.56      8.83 o 
 -10   6   9      168.55      159.62      9.78 o 
  -9   6   9      683.67      678.02     34.68 o 
  -8   6   9        0.41       -0.77      3.24 o 
  -7   6   9      305.91      325.76     12.23 o 
  -6   6   9      188.21      170.43      8.98 o 
  -5   6   9      174.75      185.16      9.02 o 
  -4   6   9      699.88      757.00     22.61 o 
  -3   6   9       79.97       79.22      6.80 o 
  -2   6   9      378.58      367.64     14.06 o 
  -1   6   9      509.22      511.21     11.57 o 
   0   6   9       50.50       44.18      4.13 o 
   1   6   9      289.76      283.23      8.62 o 
   2   6   9      159.70      124.13      6.27 o 
   3   6   9       39.49       41.83      8.30 o 
   4   6   9      115.48       93.38      8.02 o 
   5   6   9        9.29        9.87      3.95 o 
   6   6   9        5.31       11.43      4.28 o 
 -11   7   9      141.47      161.16     10.96 o 
 -10   7   9        0.93        1.99      4.56 o 
  -9   7   9      112.67      119.22      9.05 o 
  -8   7   9       37.59       40.91      9.84 o 
  -7   7   9       13.64       11.85      4.46 o 
  -6   7   9      213.01      202.49      8.80 o 
  -5   7   9      149.09      155.31      9.61 o 
  -4   7   9       44.50       40.13      6.59 o 
  -3   7   9      148.50      161.01     17.77 o 
  -2   7   9       19.86       14.28      4.30 o 
  -1   7   9      218.83      229.35     10.18 o 
   0   7   9      149.77      152.72      8.50 o 
   1   7   9        0.03        2.86      3.64 o 
   2   7   9      102.31      107.99      7.73 o 
   3   7   9       71.61       73.40      9.20 o 
   4   7   9        5.51        3.35      6.24 o 
  -8   8   9       26.46       22.02      8.07 o 
  -7   8   9       53.45       58.92      6.22 o 
  -6   8   9       26.45       31.65      6.75 o 
  -5   8   9       73.57       72.03      6.27 o 
  -4   8   9        9.70        9.42      4.13 o 
  -3   8   9       48.62       43.28     12.84 o 
  -2   8   9        0.52       -4.54      4.82 o 
  -1   8   9        4.40        6.15      6.24 o 
   0   8   9       31.76       29.40      7.80 o 
   1   8   9       18.06       14.22      6.79 o 
 -16   0  10        0.63        8.76      7.20 o 
 -15   0  10      687.02      737.86     28.81 o 
 -14   0  10     1454.42     1513.37     43.67 o 
 -13   0  10        7.54        3.86      3.47 o 
 -12   0  10     2235.24     2338.11     38.27 o 
 -11   0  10     1651.30     1717.48     31.49 o 
 -10   0  10     1279.37     1251.17     23.18 o 
  -9   0  10     4275.49     4051.24     57.80 o 
  -8   0  10      647.60      598.78     18.07 o 
  -7   0  10     1418.38     1334.16     31.28 o 
  -6   0  10     4014.96     3951.47     76.10 o 
  -5   0  10        3.49        5.37      3.30 o 
  -4   0  10     1364.26     1436.54     33.67 o 
  -3   0  10      766.63      792.44     22.48 o 
  -2   0  10      279.64      271.36     12.38 o 
  -1   0  10     4635.82     4338.14     84.49 o 
   0   0  10      323.23      275.86     12.84 o 
   1   0  10      718.25      717.21     22.48 o 
   2   0  10     1304.89     1319.43     34.81 o 
   3   0  10        0.09        4.68      4.72 o 
   4   0  10       67.90       63.57      8.62 o 
   5   0  10      249.59      258.62     15.46 o 
   6   0  10       55.25       56.32      6.31 o 
   7   0  10       89.48       83.73      7.39 o 
   8   0  10       33.04       42.47      6.52 o 
   9   0  10       66.56       59.45     10.87 o 
 -17   1  10        7.82       12.25      8.49 o 
 -16   1  10      365.32      358.70     21.24 o 
 -15   1  10      504.29      501.44     16.10 o 
 -14   1  10      483.29      482.35     15.66 o 
 -13   1  10     1089.95     1098.60     19.38 o 
 -12   1  10        6.88        7.05      2.82 o 
 -11   1  10     1104.53     1048.72     17.77 o 
 -10   1  10      818.95      829.59     12.42 o 
  -9   1  10        0.96        2.32      1.68 o 
  -8   1  10     1519.70     1554.73     21.30 o 
  -7   1  10     1203.63     1131.61     16.70 o 
  -6   1  10      470.28      540.64     12.06 o 
  -5   1  10     3056.57     3130.31     44.19 o 
  -4   1  10      180.89      197.58      7.21 o 
  -3   1  10     1310.85     1321.82     22.70 o 
  -2   1  10      441.86      471.16      8.74 o 
  -1   1  10        5.25        0.16      2.33 o 
   0   1  10      282.54      271.94      7.46 o 
   1   1  10      308.16      296.73      9.82 o 
   2   1  10       25.57       24.65      3.37 o 
   3   1  10     1088.67     1088.21     18.33 o 
   4   1  10        1.53        2.74      2.76 o 
   5   1  10      110.71       97.56      5.89 o 
   6   1  10       47.12       51.58      5.05 o 
   7   1  10        8.06        7.68      3.57 o 
   8   1  10       37.04       36.67      4.98 o 
   9   1  10       17.63       18.50      4.72 o 
 -17   2  10        1.45       -2.25      5.53 o 
 -16   2  10       23.90       14.41      6.74 o 
 -15   2  10        0.02        2.81      6.63 o 
 -14   2  10      120.27      122.26      8.62 o 
 -13   2  10        7.70        7.58      3.90 o 
 -12   2  10        2.59        1.30      2.68 o 
 -11   2  10        5.19        4.17      2.65 o 
 -10   2  10       12.22        8.64      2.61 o 
  -9   2  10       22.05       19.01      3.70 o 
  -8   2  10      395.11      390.45     18.55 o 
  -7   2  10        5.00        0.61      1.85 o 
  -6   2  10       44.52       48.79      3.31 o 
  -5   2  10      290.15      289.30      8.54 o 
  -4   2  10        2.28       -2.85      2.25 o 
  -3   2  10      114.31       97.03      6.38 o 
  -2   2  10       44.77       60.58      4.58 o 
  -1   2  10        0.62        0.40      1.96 o 
   0   2  10       17.51       14.48      2.54 o 
   1   2  10      148.42      150.93      5.63 o 
   2   2  10      179.72      169.28      8.70 o 
   3   2  10        1.19       -0.96      2.62 o 
   4   2  10       10.74        9.20      4.11 o 
   5   2  10       38.47       28.12      4.20 o 
   6   2  10       45.56       39.01      4.83 o 
   7   2  10       26.50       20.88      4.38 o 
   8   2  10       20.12       19.16      3.98 o 
   9   2  10        2.07        8.09      4.24 o 
 -16   3  10      301.81      305.97     14.47 o 
 -15   3  10      408.71      405.88     15.68 o 
 -14   3  10       56.73       55.08      8.97 o 
 -13   3  10     1128.05     1155.51     39.68 o 
 -12   3  10      214.53      222.56     14.08 o 
 -11   3  10      401.27      403.77     13.39 o 
 -10   3  10      966.52      952.20     16.81 o 
  -9   3  10      227.93      227.34      9.42 o 
  -8   3  10      223.05      188.22      8.49 o 
  -7   3  10     2327.67     2312.71     48.58 o 
  -6   3  10       21.10       23.98      4.04 o 
  -5   3  10     3757.24     3676.13     42.80 o 
  -4   3  10      293.18      315.59     10.58 o 
  -3   3  10       93.98       98.80      5.43 o 
  -2   3  10      930.60      919.28     14.54 o 
  -1   3  10      437.64      427.05     11.62 o 
   0   3  10       51.26       55.06      4.03 o 
   1   3  10      704.16      686.63     12.45 o 
   2   3  10        1.64        2.86      2.22 o 
   3   3  10      489.14      505.53      9.82 o 
   4   3  10      179.05      175.95      9.02 o 
   5   3  10       25.43       24.62      4.20 o 
   6   3  10      138.94      136.85      7.41 o 
   7   3  10       20.29       25.35      6.12 o 
   8   3  10       21.09        7.10      4.43 o 
 -16   4  10        4.03        2.47      5.29 o 
 -15   4  10      568.90      593.78     19.85 o 
 -14   4  10      360.59      393.79     15.50 o 
 -13   4  10       61.52       51.65      6.68 o 
 -12   4  10      881.57      871.57     22.11 o 
 -11   4  10      527.54      537.39     19.61 o 
 -10   4  10      410.56      432.60     14.01 o 
  -9   4  10     1945.07     1942.17     41.28 o 
  -8   4  10       39.96       34.32      4.83 o 
  -7   4  10     1355.98     1390.93     26.98 o 
  -6   4  10      487.96      477.64     13.70 o 
  -5   4  10      105.75       91.08      6.12 o 
  -4   4  10      917.69      916.22     27.38 o 
  -3   4  10     1076.98     1056.12     21.58 o 
  -2   4  10      551.57      547.87     17.71 o 
  -1   4  10     1383.37     1369.45     20.37 o 
   0   4  10        0.84        2.91      2.52 o 
   1   4  10      435.54      459.13     13.37 o 
   2   4  10      142.09      131.29      5.06 o 
   3   4  10        0.70        0.69      2.28 o 
   4   4  10      250.29      244.80      7.26 o 
   5   4  10       30.50       28.86      3.73 o 
   6   4  10       27.24       23.93      5.62 o 
   7   4  10       87.60       84.59      6.93 o 
   8   4  10        0.07       -1.55      5.75 o 
 -14   5  10       22.87       22.92      9.84 o 
 -13   5  10       58.72       74.91      7.95 o 
 -12   5  10        9.15        6.03      4.28 o 
 -11   5  10      331.20      343.00     13.42 o 
 -10   5  10      130.97      137.03      8.92 o 
  -9   5  10       97.80       93.51     16.47 o 
  -8   5  10      722.14      716.56     18.67 o 
  -7   5  10      136.00      150.63      8.33 o 
  -6   5  10      118.72      120.66      7.55 o 
  -5   5  10      274.74      270.15     10.44 o 
  -4   5  10        2.75       -0.30      3.12 o 
  -3   5  10      407.19      402.67     12.42 o 
  -2   5  10      129.35      118.27      6.96 o 
  -1   5  10       22.68       35.09      4.64 o 
   0   5  10      610.35      591.32     13.91 o 
   1   5  10       86.60       94.61      7.52 o 
   2   5  10       93.84       92.79      5.48 o 
   3   5  10      142.83      135.40      7.32 o 
   4   5  10        0.01       -1.31      2.88 o 
   5   5  10       53.96       53.74      4.64 o 
   6   5  10       79.13       73.31      6.31 o 
   7   5  10        1.10        6.18      5.90 o 
 -13   6  10       75.62       65.10      8.28 o 
 -12   6  10        0.08        1.43      4.36 o 
 -11   6  10      102.61       92.45      8.48 o 
 -10   6  10       12.98        8.52      6.15 o 
  -9   6  10        8.09       11.16      4.24 o 
  -8   6  10      141.36      143.83     11.38 o 
  -7   6  10       45.38       43.17      5.77 o 
  -6   6  10      111.94      115.33      7.79 o 
  -5   6  10      217.13      222.07     22.89 o 
  -4   6  10        7.97       13.91      3.88 o 
  -3   6  10       64.90       61.56      8.30 o 
  -2   6  10      208.06      200.34      7.53 o 
  -1   6  10        7.94        5.79      2.97 o 
   0   6  10      155.53      162.71      6.95 o 
   1   6  10       84.61       82.62      5.49 o 
   2   6  10       38.05       35.87      5.28 o 
   3   6  10       33.32       54.54      9.17 o 
   4   6  10        4.58        6.93      4.28 o 
   5   6  10        0.07        0.69      3.60 o 
 -11   7  10       42.74       49.99      7.60 o 
 -10   7  10      200.60      230.82     13.05 o 
  -9   7  10        0.72        8.49      4.71 o 
  -8   7  10      151.10      154.75      9.93 o 
  -7   7  10      156.19      148.86      9.45 o 
  -6   7  10        0.30       -1.19      5.27 o 
  -5   7  10      126.55      133.34     11.97 o 
  -4   7  10       57.59       57.97      6.39 o 
  -3   7  10       17.63       15.11      4.44 o 
  -2   7  10      237.31      236.47     10.56 o 
  -1   7  10        0.77        1.36      3.08 o 
   0   7  10      113.56      101.36      9.54 o 
   1   7  10       63.95       81.37      7.06 o 
   2   7  10        2.35        6.33      5.55 o 
   3   7  10       13.83       13.49      7.43 o 
  -7   8  10      137.64      136.07      9.72 o 
  -6   8  10       12.07        7.41      4.70 o 
  -5   8  10        3.72        6.95      4.47 o 
  -4   8  10      149.30      136.91      9.24 o 
  -3   8  10       47.41       62.02      9.95 o 
  -2   8  10       64.62       47.20      9.45 o 
  -1   8  10       57.71       66.42     10.14 o 
 -17   1  11       12.83       12.43      8.76 o 
 -16   1  11      200.89      184.53     16.05 o 
 -15   1  11      384.26      368.87     14.11 o 
 -14   1  11       21.05       23.36      4.20 o 
 -13   1  11      829.12      802.13     16.07 o 
 -12   1  11      322.12      331.77      9.52 o 
 -11   1  11      387.36      373.01      9.84 o 
 -10   1  11      463.95      483.32      9.14 o 
  -9   1  11       66.19       59.97      3.92 o 
  -8   1  11      870.27      822.38     17.67 o 
  -7   1  11     1204.35     1165.12     20.69 o 
  -6   1  11        3.99       -0.35      2.32 o 
  -5   1  11      964.25      961.38     18.48 o 
  -4   1  11     1117.27     1125.42     20.75 o 
  -3   1  11        1.15        0.89      2.71 o 
  -2   1  11      385.64      389.88     11.07 o 
  -1   1  11       15.85       27.57      6.05 o 
   0   1  11      193.50      211.87     13.71 o 
   1   1  11      222.05      222.73      9.03 o 
   2   1  11       41.22       42.69      6.08 o 
   3   1  11       22.68       30.56      5.15 o 
   4   1  11      204.11      221.29      8.44 o 
   5   1  11        0.70       -2.42      2.58 o 
   6   1  11       29.11       32.60      4.69 o 
   7   1  11       16.39       16.35      4.86 o 
   8   1  11       30.48       24.37      5.08 o 
 -17   2  11      825.52      870.94     24.74 o 
 -16   2  11      170.50      174.55     10.92 o 
 -15   2  11      813.36      811.11     21.81 o 
 -14   2  11      995.04     1043.94     24.68 o 
 -13   2  11       26.49       25.99      5.00 o 
 -12   2  11     1501.55     1393.17     24.36 o 
 -11   2  11     1928.29     1883.71     27.48 o 
 -10   2  11      113.39      116.33      5.74 o 
  -9   2  11     3968.27     3866.43     57.82 o 
  -8   2  11      850.12      851.99     19.01 o 
  -7   2  11      925.91      990.49     15.80 o 
  -6   2  11     1629.24     1673.12     27.15 o 
  -5   2  11      118.90      111.83      5.85 o 
  -4   2  11     1795.24     1850.72     29.96 o 
  -3   2  11     1656.64     1609.16     27.15 o 
  -2   2  11      181.85      197.69      7.98 o 
  -1   2  11     1622.44     1667.11     22.04 o 
   0   2  11      528.41      538.31     10.69 o 
   1   2  11      161.83      174.45      8.43 o 
   2   2  11      851.86      834.30     15.83 o 
   3   2  11        0.09        2.58      2.94 o 
   4   2  11      198.09      195.07      8.07 o 
   5   2  11      281.73      275.36      9.78 o 
   6   2  11       37.88       38.09      5.08 o 
   7   2  11       63.94       58.20      6.00 o 
   8   2  11       14.97       11.12      4.44 o 
 -16   3  11      119.56      141.84     10.66 o 
 -15   3  11       66.03       83.27     16.83 o 
 -14   3  11      106.43       77.49      7.59 o 
 -13   3  11      328.10      341.47     13.36 o 
 -12   3  11        2.72        1.02      3.37 o 
 -11   3  11      307.57      305.55     11.69 o 
 -10   3  11      214.00      226.26      9.83 o 
  -9   3  11        0.35        1.04      3.69 o 
  -8   3  11      445.31      454.62     13.47 o 
  -7   3  11      413.95      406.00     12.55 o 
  -6   3  11      692.42      663.47     22.13 o 
  -5   3  11      366.46      380.71     11.91 o 
  -4   3  11        1.03        1.47      2.57 o 
  -3   3  11      319.46      324.26     10.05 o 
  -2   3  11      269.03      268.63      9.27 o 
  -1   3  11       67.38       69.39     14.06 o 
   0   3  11      413.00      400.94      8.13 o 
   1   3  11       43.35       44.84      3.48 o 
   2   3  11       33.95       39.06      3.48 o 
   3   3  11      115.71      122.89      5.32 o 
   4   3  11       16.17       12.05      3.78 o 
   5   3  11       35.86       37.57      5.94 o 
   6   3  11       25.64       22.90      4.75 o 
   7   3  11        0.88       -3.42      3.72 o 
 -15   4  11       10.67        8.68      5.89 o 
 -14   4  11        7.96       -1.60      4.38 o 
 -13   4  11       20.34       29.63      5.73 o 
 -12   4  11       46.78       39.88      5.97 o 
 -11   4  11       62.24       55.26      7.04 o 
 -10   4  11      141.36      126.31     15.14 o 
  -9   4  11        0.50       -2.02      3.01 o 
  -8   4  11      702.56      658.69     17.38 o 
  -7   4  11        0.63        0.91      2.85 o 
  -6   4  11       36.14       30.12      4.34 o 
  -5   4  11       30.37       33.92      4.76 o 
  -4   4  11      194.81      185.86      8.57 o 
  -3   4  11       26.44       31.23      6.35 o 
  -2   4  11      336.81      325.90     15.69 o 
  -1   4  11       14.20       13.92      3.64 o 
   0   4  11      228.21      234.88      7.89 o 
   1   4  11       65.29       71.92      4.12 o 
   2   4  11       27.60       27.06      4.33 o 
   3   4  11        6.45        6.47      2.77 o 
   4   4  11       14.51       14.51      3.40 o 
   5   4  11        0.09        2.74      3.59 o 
   6   4  11       19.56       14.80      4.45 o 
 -14   5  11       10.24       17.64      5.86 o 
 -13   5  11      316.30      312.97     27.04 o 
 -12   5  11      232.36      223.67     11.53 o 
 -11   5  11       74.30       69.18      7.08 o 
 -10   5  11      405.36      405.09     14.53 o 
  -9   5  11       83.76       86.84      8.72 o 
  -8   5  11      183.24      200.56      9.95 o 
  -7   5  11      291.80      307.95     12.01 o 
  -6   5  11       27.24       29.43      4.84 o 
  -5   5  11      453.79      406.78     36.35 o 
  -4   5  11      343.56      337.27     21.35 o 
  -3   5  11       48.60       44.63      5.15 o 
  -2   5  11      383.04      365.39     22.89 o 
  -1   5  11       91.07      111.22      7.25 o 
   0   5  11       52.87       56.69      4.65 o 
   1   5  11      250.32      258.35     10.75 o 
   2   5  11        2.12        2.74      2.60 o 
   3   5  11        6.53        6.20      3.37 o 
   4   5  11       36.20       34.69      4.01 o 
   5   5  11       14.71       13.69      5.00 o 
 -12   6  11      330.35      346.43     20.85 o 
 -11   6  11       91.84       92.72      8.46 o 
 -10   6  11       63.80       66.37      7.20 o 
  -9   6  11      380.48      390.09     15.82 o 
  -8   6  11       45.54       52.51      8.37 o 
  -7   6  11      301.17      307.84     12.53 o 
  -6   6  11      500.26      490.10     15.60 o 
  -5   6  11        1.29        2.63      3.55 o 
  -4   6  11      214.81      221.41     14.40 o 
  -3   6  11      256.22      267.01     15.18 o 
  -2   6  11       93.85       99.20      7.24 o 
  -1   6  11      229.60      232.21      9.10 o 
   0   6  11        4.91        4.85      3.20 o 
   1   6  11      110.91      120.01      7.99 o 
   2   6  11      174.98      177.26      9.66 o 
   3   6  11       43.05       42.91      5.96 o 
   4   6  11      128.32      131.24     22.06 o 
 -10   7  11       62.95       59.58      7.83 o 
  -9   7  11       51.84       36.62      6.67 o 
  -8   7  11       96.72       85.82      8.07 o 
  -7   7  11       18.59       23.49      5.51 o 
  -6   7  11       57.98       56.97      9.13 o 
  -5   7  11      172.85      201.78     15.14 o 
  -4   7  11       34.40       29.81      5.51 o 
  -3   7  11      115.59      109.98      7.98 o 
  -2   7  11       12.14        7.34      5.14 o 
  -1   7  11        0.20        4.57      3.24 o 
   0   7  11       55.71       42.76      4.96 o 
   1   7  11       16.60        7.02      6.10 o 
 -16   0  12      736.06      734.46     30.37 o 
 -15   0  12      270.04      263.02     17.52 o 
 -14   0  12     1270.37     1216.41     38.81 o 
 -13   0  12      101.16      111.51     11.42 o 
 -12   0  12      757.20      710.74     17.35 o 
 -11   0  12     1887.07     1814.95     31.90 o 
 -10   0  12       59.23       56.93     15.87 o 
  -9   0  12     2280.98     2270.83     36.90 o 
  -8   0  12      825.09      932.71     26.01 o 
  -7   0  12      149.03      140.86      9.49 o 
  -6   0  12     1525.11     1551.53     37.61 o 
  -5   0  12     1016.19      993.58     27.66 o 
  -4   0  12     1828.11     1881.24     43.90 o 
  -3   0  12     1464.09     1481.31     37.25 o 
  -2   0  12        3.70        8.35      4.31 o 
  -1   0  12      337.30      376.27     16.28 o 
   0   0  12       43.27       53.80      7.29 o 
   1   0  12       27.52       25.60      6.01 o 
   2   0  12      578.38      608.14     22.93 o 
   3   0  12      142.64      139.67      8.36 o 
   4   0  12      404.60      365.44     19.04 o 
   5   0  12      117.22      123.89     12.34 o 
   6   0  12        0.19       -4.86      5.83 o 
   7   0  12       10.53        9.36      7.38 o 
 -17   1  12       22.38        7.89      8.21 o 
 -16   1  12      204.07      203.38     17.43 o 
 -15   1  12       96.64      108.07     13.07 o 
 -14   1  12        0.82        3.05      3.00 o 
 -13   1  12      516.36      522.68     12.78 o 
 -12   1  12      278.22      277.79     12.84 o 
 -11   1  12      245.31      238.09      8.10 o 
 -10   1  12      740.02      744.68     14.67 o 
  -9   1  12        4.52        3.82      2.27 o 
  -8   1  12      448.63      426.71      9.73 o 
  -7   1  12      659.78      614.01     14.08 o 
  -6   1  12       33.05       31.11      7.09 o 
  -5   1  12      529.75      532.95     16.19 o 
  -4   1  12      127.55      135.18      6.89 o 
  -3   1  12       12.35       20.08      6.17 o 
  -2   1  12      573.44      595.31     14.80 o 
  -1   1  12       82.99       76.30      5.64 o 
   0   1  12      418.93      424.96     12.65 o 
   1   1  12      100.30      102.83      5.61 o 
   2   1  12       36.06       34.87      5.21 o 
   3   1  12        0.50       -1.07      7.04 o 
   4   1  12       52.72       50.53      6.45 o 
   5   1  12       20.00       23.92     10.92 o 
   6   1  12       43.37       47.36      5.74 o 
   7   1  12        5.69       12.45      3.90 o 
 -16   2  12        0.18       -1.71      8.00 o 
 -15   2  12       72.06       68.28      7.53 o 
 -14   2  12        5.00        4.58      4.19 o 
 -13   2  12       75.11       78.62      7.08 o 
 -12   2  12       59.93       61.58      4.85 o 
 -11   2  12       45.87       34.16      4.04 o 
 -10   2  12       51.61       41.13      6.51 o 
  -9   2  12       45.18       48.06     10.25 o 
  -8   2  12        5.53        1.54      4.52 o 
  -7   2  12      120.08      131.99      5.50 o 
  -6   2  12        2.52        4.16      3.74 o 
  -5   2  12       68.88       71.66      5.16 o 
  -4   2  12       44.07       45.53      4.54 o 
  -3   2  12       35.51       33.56      4.23 o 
  -2   2  12      288.48      295.45     10.03 o 
  -1   2  12       73.18       61.32      5.41 o 
   0   2  12        0.30       -0.63      2.84 o 
   1   2  12       19.98       27.51      6.47 o 
   2   2  12       69.87       74.52      6.60 o 
   3   2  12       28.86       23.32      4.11 o 
   4   2  12        0.44        8.29      3.52 o 
   5   2  12       19.71       20.97      4.57 o 
   6   2  12        9.41        9.77      4.39 o 
   7   2  12        1.49        3.97      4.43 o 
 -16   3  12      133.00      134.50     10.47 o 
 -15   3  12      360.40      367.88     14.97 o 
 -14   3  12        3.19       -0.39      4.07 o 
 -13   3  12      557.79      527.77     16.91 o 
 -12   3  12      561.42      533.49     16.50 o 
 -11   3  12       87.98       94.65      7.40 o 
 -10   3  12     1007.35      989.65     22.80 o 
  -9   3  12       53.82       72.93      6.40 o 
  -8   3  12      674.96      646.12     17.07 o 
  -7   3  12      276.98      299.07     11.13 o 
  -6   3  12      165.64      168.89      8.43 o 
  -5   3  12      315.41      288.51     13.51 o 
  -4   3  12      418.00      384.35     11.56 o 
  -3   3  12       14.36       23.03      3.89 o 
  -2   3  12      704.11      707.53     16.55 o 
  -1   3  12       22.43       32.81      9.32 o 
   0   3  12      198.62      203.64      9.24 o 
   1   3  12      110.91      122.58      5.74 o 
   2   3  12       26.16       23.18      4.17 o 
   3   3  12        8.26       11.86      3.60 o 
   4   3  12       12.06       15.16      4.64 o 
   5   3  12        7.94       11.84      4.20 o 
   6   3  12        7.85        2.88      4.44 o 
 -15   4  12      111.64      110.60      9.69 o 
 -14   4  12      381.96      408.60     15.87 o 
 -13   4  12       22.38       16.44      5.07 o 
 -12   4  12      386.05      395.26     17.82 o 
 -11   4  12      466.88      501.81     16.14 o 
 -10   4  12        4.53        4.23      3.76 o 
  -9   4  12      618.30      581.32     16.93 o 
  -8   4  12      595.64      599.15     17.00 o 
  -7   4  12        5.06        1.46      3.30 o 
  -6   4  12     1007.65      948.85     21.71 o 
  -5   4  12      135.24      130.29      7.64 o 
  -4   4  12      361.37      361.17     12.37 o 
  -3   4  12      249.78      252.82     10.36 o 
  -2   4  12        0.68        8.94      5.37 o 
  -1   4  12      213.49      205.20      9.12 o 
   0   4  12      243.04      233.24      7.47 o 
   1   4  12        2.44        2.15      2.44 o 
   2   4  12      302.21      290.78      7.97 o 
   3   4  12      114.44      117.15      5.78 o 
   4   4  12       37.34       42.46      5.30 o 
   5   4  12       66.81       57.63      6.24 o 
 -13   5  12      217.12      232.71     12.40 o 
 -12   5  12       14.59       17.35      5.31 o 
 -11   5  12      181.14      179.66     10.55 o 
 -10   5  12      156.94      142.06      9.29 o 
  -9   5  12       18.30       10.91      4.55 o 
  -8   5  12      343.71      371.29     13.67 o 
  -7   5  12      221.98      231.40     10.82 o 
  -6   5  12      673.54      647.08     17.97 o 
  -5   5  12      410.79      435.65     14.25 o 
  -4   5  12        6.77        3.19      3.51 o 
  -3   5  12      221.03      209.77      9.89 o 
  -2   5  12      117.63      102.84     10.27 o 
  -1   5  12        4.92       10.47      3.71 o 
   0   5  12      206.91      211.27     19.15 o 
   1   5  12       21.11       19.93      3.64 o 
   2   5  12      172.72      174.92     12.80 o 
   3   5  12      127.36      142.76      6.33 o 
   4   5  12        0.10       -3.23      3.01 o 
 -11   6  12       28.73       35.78      6.38 o 
 -10   6  12       81.52       85.52      8.18 o 
  -9   6  12        0.84        5.36      4.26 o 
  -8   6  12       76.81       78.64      7.52 o 
  -7   6  12       73.37       87.28      7.75 o 
  -6   6  12       30.68       33.37      7.80 o 
  -5   6  12       30.52       42.38      5.80 o 
  -4   6  12       14.75       21.97      6.88 o 
  -3   6  12        6.96        8.07      5.55 o 
  -2   6  12       78.81       93.47      7.39 o 
  -1   6  12       14.81       21.36      4.61 o 
   0   6  12       21.17       17.22      5.78 o 
   1   6  12        9.68       23.02      5.43 o 
   2   6  12        0.93        1.58      3.45 o 
  -8   7  12       26.43       26.92      5.94 o 
  -7   7  12       70.09       67.43     10.37 o 
  -6   7  12        3.02        0.28      5.60 o 
  -5   7  12       81.44       95.96     11.56 o 
  -4   7  12       86.39      105.77      8.35 o 
  -3   7  12        0.23       -2.55      3.68 o 
  -2   7  12       43.49       48.61      8.10 o 
  -1   7  12       63.69       61.48      6.94 o 
 -16   1  13      211.87      241.27     18.67 o 
 -15   1  13      671.61      676.29     20.25 o 
 -14   1  13       47.30       49.04      5.09 o 
 -13   1  13      294.07      288.75      9.64 o 
 -12   1  13      620.59      600.28     18.50 o 
 -11   1  13        0.16        0.43      3.10 o 
 -10   1  13      612.20      559.35     15.41 o 
  -9   1  13      500.53      487.90     10.95 o 
  -8   1  13      181.10      181.41      7.90 o 
  -7   1  13      821.76      823.48     24.13 o 
  -6   1  13        1.84        3.04      3.46 o 
  -5   1  13      339.40      360.34     19.04 o 
  -4   1  13      126.50      144.83      7.46 o 
  -3   1  13        7.34       11.62      3.56 o 
  -2   1  13      672.79      663.86     16.34 o 
  -1   1  13      314.93      328.50     11.34 o 
   0   1  13        0.35       -1.90      3.00 o 
   1   1  13      333.80      343.47     12.09 o 
   2   1  13        4.57        8.10      5.57 o 
   3   1  13        8.47        2.95      3.36 o 
   4   1  13        4.90       -0.78      4.60 o 
   5   1  13        9.05        8.15      5.20 o 
   6   1  13       33.17       35.37      7.05 o 
 -16   2  13      310.90      325.00     14.32 o 
 -15   2  13       89.76       89.99      8.18 o 
 -14   2  13      598.34      575.00     17.86 o 
 -13   2  13       41.55       38.21      4.72 o 
 -12   2  13      454.23      414.38     16.14 o 
 -11   2  13      597.07      614.98     13.89 o 
 -10   2  13        3.36       11.54      4.01 o 
  -9   2  13      296.11      293.08     11.23 o 
  -8   2  13      747.36      755.49     18.66 o 
  -7   2  13       43.23       37.85      8.44 o 
  -6   2  13      905.89      886.09     18.75 o 
  -5   2  13      207.13      219.55      8.88 o 
  -4   2  13      168.65      184.69      8.29 o 
  -3   2  13      295.25      306.51     10.71 o 
  -2   2  13        2.79        5.97      3.36 o 
  -1   2  13       77.72       79.26      6.29 o 
   0   2  13       59.78       64.42      5.90 o 
   1   2  13        4.30        2.49      3.15 o 
   2   2  13      214.22      219.46     10.54 o 
   3   2  13       43.90       50.96      6.37 o 
   4   2  13       25.56       22.46      5.94 o 
   5   2  13        4.06        1.47      3.98 o 
 -15   3  13       89.51       92.87      8.63 o 
 -14   3  13        3.51        3.30      4.45 o 
 -13   3  13      426.54      428.45     15.38 o 
 -12   3  13      185.42      198.50     10.40 o 
 -11   3  13      133.72      139.21      8.82 o 
 -10   3  13      758.41      766.04     19.85 o 
  -9   3  13        2.61        4.29      3.55 o 
  -8   3  13      307.20      308.73     11.85 o 
  -7   3  13      434.96      411.41     13.61 o 
  -6   3  13        0.56        1.38      3.08 o 
  -5   3  13      483.32      512.32     20.92 o 
  -4   3  13      351.05      347.60     17.11 o 
  -3   3  13       68.54       73.06      5.78 o 
  -2   3  13      335.79      349.48     11.75 o 
  -1   3  13        7.44        6.00      3.53 o 
   0   3  13      184.67      190.57      7.63 o 
   1   3  13      114.98      116.95     13.05 o 
   2   3  13        3.69        6.10      4.60 o 
   3   3  13       65.64       69.48      6.02 o 
   4   3  13       76.74       61.91      6.19 o 
   5   3  13        1.00        2.56      4.91 o 
 -14   4  13        8.88        8.16      4.95 o 
 -13   4  13       83.79       69.74      7.54 o 
 -12   4  13        5.81       -0.71      3.84 o 
 -11   4  13       28.96       26.63      7.87 o 
 -10   4  13       90.33       89.90     16.19 o 
  -9   4  13       60.86       64.73      6.80 o 
  -8   4  13       37.18       37.60      5.65 o 
  -7   4  13      264.90      253.34     10.99 o 
  -6   4  13       85.12       72.54      6.81 o 
  -5   4  13      123.74      113.54      7.72 o 
  -4   4  13      105.35      101.12     11.95 o 
  -3   4  13       17.42       21.66      4.64 o 
  -2   4  13       34.56       39.17      7.48 o 
  -1   4  13       95.74       98.30     10.37 o 
   0   4  13       19.06       17.69      4.72 o 
   1   4  13       13.65       12.42      4.75 o 
   2   4  13        1.56        3.24      3.57 o 
   3   4  13       16.65       16.18      4.49 o 
   4   4  13       55.83       61.01      6.36 o 
 -12   5  13      165.74      181.08     15.27 o 
 -11   5  13        3.17        1.35      3.90 o 
 -10   5  13      179.33      182.38     11.33 o 
  -9   5  13      210.27      208.62     10.97 o 
  -8   5  13       46.74       43.89      6.25 o 
  -7   5  13      371.32      374.36     15.39 o 
  -6   5  13        4.17       11.13      5.94 o 
  -5   5  13       16.49       12.90      4.46 o 
  -4   5  13      151.71      170.27      9.36 o 
  -3   5  13        7.98       10.18      4.13 o 
  -2   5  13       97.79       96.56     10.50 o 
  -1   5  13       64.36       61.51      9.36 o 
   0   5  13        4.85        4.36      5.69 o 
   1   5  13       43.63       41.40      6.20 o 
   2   5  13       28.56       28.64      5.99 o 
 -10   6  13        4.39       -0.32      4.52 o 
  -9   6  13      232.57      210.51     11.47 o 
  -8   6  13       44.06       42.76      6.53 o 
  -7   6  13        0.77        7.15      5.23 o 
  -6   6  13      145.38      139.71      9.40 o 
  -5   6  13       61.92       60.18      9.40 o 
  -4   6  13      129.36      132.98     12.29 o 
  -3   6  13      123.16      131.60     12.25 o 
  -2   6  13        0.65        4.01      5.11 o 
  -1   6  13       71.88       54.72      9.08 o 
   0   6  13       62.12       65.41     10.64 o 
 -15   0  14       70.85       88.30     12.11 o 
 -14   0  14      536.05      527.96     24.86 o 
 -13   0  14      349.72      364.16     19.95 o 
 -12   0  14      260.46      262.24     16.83 o 
 -11   0  14      889.03      854.59     31.01 o 
 -10   0  14       19.89       32.55      4.91 o 
  -9   0  14      484.96      496.72     19.08 o 
  -8   0  14      457.59      437.36     17.98 o 
  -7   0  14       16.58       23.26      5.83 o 
  -6   0  14      422.02      391.91     17.25 o 
  -5   0  14      133.61      144.86     11.01 o 
  -4   0  14       20.19       16.19      5.69 o 
  -3   0  14      194.90      204.81     13.30 o 
  -2   0  14        6.81        4.77      4.95 o 
  -1   0  14      266.60      279.53     15.64 o 
   0   0  14      351.96      360.81     17.75 o 
   1   0  14      166.46      163.85     12.75 o 
   2   0  14        1.27        6.19      5.73 o 
   3   0  14       32.56       32.02      8.07 o 
   4   0  14        2.10       -4.82      5.50 o 
 -15   1  14      460.47      484.72     17.03 o 
 -14   1  14       33.16       34.64      4.73 o 
 -13   1  14      237.38      220.40      9.71 o 
 -12   1  14      179.90      175.12      7.80 o 
 -11   1  14       13.57       10.70      3.93 o 
 -10   1  14      349.92      342.22     12.39 o 
  -9   1  14      428.32      436.55     11.98 o 
  -8   1  14      144.38      143.95      7.55 o 
  -7   1  14      275.23      307.65     10.65 o 
  -6   1  14       75.98       72.08      5.85 o 
  -5   1  14      250.46      270.15     10.22 o 
  -4   1  14      303.55      318.57     19.88 o 
  -3   1  14        1.84        0.71      3.21 o 
  -2   1  14      205.14      212.10      9.61 o 
  -1   1  14       49.35       50.79      5.83 o 
   0   1  14        0.18       -2.62      3.02 o 
   1   1  14       95.53       88.42      7.18 o 
   2   1  14       14.20        6.97      4.24 o 
   3   1  14       45.78       48.01     12.98 o 
   4   1  14       35.08       31.62      5.30 o 
 -15   2  14        6.56       11.93      5.09 o 
 -14   2  14       21.28       12.30      5.50 o 
 -13   2  14       79.02       90.27      9.44 o 
 -12   2  14       12.97       10.02      6.82 o 
 -11   2  14        1.36       -1.48      2.84 o 
 -10   2  14      182.19      182.14     13.55 o 
  -9   2  14        0.31        1.12      3.72 o 
  -8   2  14        3.43       -1.43      3.39 o 
  -7   2  14       64.19       68.85      8.58 o 
  -6   2  14       15.41       13.21      3.91 o 
  -5   2  14       58.13       54.02      5.44 o 
  -4   2  14       38.44       34.37      4.95 o 
  -3   2  14        4.20        4.15      3.44 o 
  -2   2  14        0.65        6.87      3.49 o 
  -1   2  14        0.07        3.03      3.43 o 
   0   2  14       22.36       24.47      4.73 o 
   1   2  14        9.44        8.81      4.26 o 
   2   2  14        3.69       -4.67      3.11 o 
   3   2  14        6.90        3.71      4.86 o 
   4   2  14        5.72        6.27      5.35 o 
 -14   3  14       46.49       33.85      6.27 o 
 -13   3  14       32.75       20.46      7.87 o 
 -12   3  14      107.16      104.26     14.52 o 
 -11   3  14       43.56       39.01      5.87 o 
 -10   3  14       85.70       86.86      7.45 o 
  -9   3  14      512.25      522.41     16.33 o 
  -8   3  14        0.28        0.68      3.19 o 
  -7   3  14      228.43      242.30     10.82 o 
  -6   3  14       35.03       46.37      5.73 o 
  -5   3  14       37.98       37.48      7.48 o 
  -4   3  14       85.44      101.19     10.23 o 
  -3   3  14       44.22       47.02      5.33 o 
  -2   3  14        5.93        6.46      3.63 o 
  -1   3  14      166.84      146.86     11.26 o 
   0   3  14        1.52       -3.95      4.13 o 
   1   3  14       12.62        3.91      3.74 o 
   2   3  14        9.06       13.96      5.35 o 
   3   3  14        0.26        2.31      5.24 o 
 -13   4  14      133.54      125.10      9.70 o 
 -12   4  14      116.01      113.60     13.33 o 
 -11   4  14      569.27      582.73     21.56 o 
 -10   4  14        1.34       -0.69      3.91 o 
  -9   4  14      507.74      532.53     17.19 o 
  -8   4  14      246.60      259.90     11.76 o 
  -7   4  14       36.53       31.65      5.41 o 
  -6   4  14      311.75      295.85     14.79 o 
  -5   4  14      260.27      276.74     11.73 o 
  -4   4  14      100.15       94.73      7.55 o 
  -3   4  14      298.67      314.30     17.57 o 
  -2   4  14       17.39       22.15      7.16 o 
  -1   4  14      123.69      116.78     11.70 o 
   0   4  14       74.80       81.45     10.82 o 
   1   4  14       20.20        4.25      4.68 o 
   2   4  14       90.11       91.70     18.69 o 
 -11   5  14       54.12       62.65      7.53 o 
 -10   5  14       74.79       67.64      7.46 o 
  -9   5  14        3.72        5.78      4.45 o 
  -8   5  14       47.18       70.72      7.51 o 
  -7   5  14       93.34       87.82      7.94 o 
  -6   5  14        0.05        2.97      4.01 o 
  -5   5  14      102.56       97.67      8.01 o 
  -4   5  14       41.34       39.77      5.86 o 
  -3   5  14       35.17       26.93      7.71 o 
  -2   5  14      130.35      129.76     12.38 o 
  -1   5  14        0.52        7.48      6.24 o 
   0   5  14       18.02       17.06      7.75 o 
  -8   6  14        0.18        7.06      4.60 o 
  -7   6  14       51.63       56.59      7.44 o 
  -6   6  14       23.51       12.06      7.61 o 
  -5   6  14       76.27       85.00     10.92 o 
  -4   6  14       68.61       97.47     11.65 o 
  -3   6  14        1.68        2.34      5.23 o 
 -14   1  15        9.24       13.30      5.25 o 
 -13   1  15      158.44      151.38      7.80 o 
 -12   1  15      186.74      181.22      8.22 o 
 -11   1  15        0.31        3.89      3.16 o 
 -10   1  15      108.84      109.90     15.60 o 
  -9   1  15      124.46      131.62      8.31 o 
  -8   1  15       16.18       18.79      4.34 o 
  -7   1  15      106.09      113.74     13.83 o 
  -6   1  15      121.53      131.93      7.74 o 
  -5   1  15       67.55       71.74      6.21 o 
  -4   1  15      125.94      135.79      7.99 o 
  -3   1  15        0.48       -1.56      3.69 o 
  -2   1  15       39.47       42.18      6.70 o 
  -1   1  15       10.25        3.29      3.65 o 
   0   1  15        1.07       -2.83      4.93 o 
   1   1  15        3.36        8.36      4.43 o 
   2   1  15       68.34       66.01      7.09 o 
   3   1  15       21.34       23.41      9.29 o 
 -14   2  15      176.54      185.10     10.87 o 
 -13   2  15      597.68      611.40     15.17 o 
 -12   2  15        0.41       -2.46      3.65 o 
 -11   2  15      852.40      828.78     28.07 o 
 -10   2  15       42.42       43.01      6.07 o 
  -9   2  15      303.27      299.75     12.11 o 
  -8   2  15      285.48      300.07     12.13 o 
  -7   2  15       93.48      106.46     10.60 o 
  -6   2  15      321.13      327.60     17.38 o 
  -5   2  15      230.44      248.68     10.35 o 
  -4   2  15        0.11        1.56      3.39 o 
  -3   2  15      281.10      302.33     11.58 o 
  -2   2  15       77.84       78.02     12.89 o 
  -1   2  15       41.01       40.28      5.72 o 
   0   2  15      174.81      153.94     14.66 o 
   1   2  15        0.02        1.11      4.24 o 
   2   2  15       32.21       27.23      6.11 o 
 -13   3  15      153.62      134.38     12.13 o 
 -12   3  15       15.38       20.17      5.51 o 
 -11   3  15        4.64        4.85      4.23 o 
 -10   3  15       59.94       65.61      7.07 o 
  -9   3  15      120.45      129.29      8.89 o 
  -8   3  15      202.46      202.30     10.49 o 
  -7   3  15      153.66      160.32      9.47 o 
  -6   3  15       25.99       23.28      4.94 o 
  -5   3  15      118.25      117.33     11.47 o 
  -4   3  15       32.62       49.54      8.30 o 
  -3   3  15        6.39        6.01      6.19 o 
  -2   3  15      127.96      119.46      7.98 o 
  -1   3  15       16.86       17.99      4.90 o 
   0   3  15       15.33       18.63      4.92 o 
   1   3  15        9.90        1.61      4.56 o 
 -12   4  15       49.45       57.27      7.72 o 
 -11   4  15        9.01        9.34      4.69 o 
 -10   4  15       31.18       28.21      6.03 o 
  -9   4  15        6.89       13.31      5.08 o 
  -8   4  15        0.08        2.76      5.92 o 
  -7   4  15       34.20       40.02     10.30 o 
  -6   4  15       22.56       18.32     11.01 o 
  -5   4  15        0.72       -2.57      4.17 o 
  -4   4  15       49.56       59.28      6.86 o 
  -3   4  15        0.98        5.27      6.01 o 
  -2   4  15       11.19        7.94      6.93 o 
  -1   4  15        2.54       12.48      7.02 o 
   0   4  15        7.04        4.50      7.25 o 
  -9   5  15       37.08       37.02      6.66 o 
  -8   5  15       44.77       31.28      6.20 o 
  -7   5  15       57.66       57.15      7.09 o 
  -6   5  15       77.61       79.00      7.77 o 
  -5   5  15        7.21        3.33      4.38 o 
  -4   5  15       56.04       57.52      9.77 o 
  -3   5  15       15.09        8.03      7.25 o 
 -13   0  16      210.37      183.94     16.10 o 
 -12   0  16        0.45        8.26      6.97 o 
 -11   0  16      130.62      138.30     13.90 o 
 -10   0  16      232.80      237.04     11.79 o 
  -9   0  16       41.87       45.59      7.71 o 
  -8   0  16      363.59      395.21     18.44 o 
  -7   0  16      143.43      172.47     13.03 o 
  -6   0  16      105.44       89.90     10.14 o 
  -5   0  16      149.94      159.99     12.94 o 
  -4   0  16        4.52       16.38      6.28 o 
  -3   0  16       87.73       84.86     10.50 o 
  -2   0  16       28.18       36.37      8.03 o 
  -1   0  16       45.04       34.86      8.30 o 
   0   0  16       84.63       70.50     10.05 o 
   1   0  16        8.08        0.69      6.01 o 
 -13   1  16      120.38      114.26      7.25 o 
 -12   1  16      197.16      202.77      8.98 o 
 -11   1  16        2.91       -1.86      3.14 o 
 -10   1  16       83.99       86.18      7.53 o 
  -9   1  16       95.63       97.40      7.77 o 
  -8   1  16       39.36       44.87      7.06 o 
  -7   1  16      180.65      176.50      9.26 o 
  -6   1  16        0.34        3.41      3.66 o 
  -5   1  16       37.97       41.98      9.54 o 
  -4   1  16       65.86       70.48      6.70 o 
  -3   1  16        1.63        5.04      4.22 o 
  -2   1  16       52.37       59.41      6.58 o 
  -1   1  16       32.77       46.31      6.18 o 
   0   1  16       44.89       47.35     13.44 o 
   1   1  16       11.97        9.76      5.48 o 
 -13   2  16        1.86        2.54      5.91 o 
 -12   2  16        0.73        5.68      3.89 o 
 -11   2  16       18.05       22.74      7.94 o 
 -10   2  16        2.82        3.10      4.63 o 
  -9   2  16       11.80        7.85      5.02 o 
  -8   2  16       22.84       28.97      5.49 o 
  -7   2  16        0.08       -1.56      5.18 o 
  -6   2  16        0.97        1.15      5.64 o 
  -5   2  16       17.69       17.56      4.56 o 
  -4   2  16        7.01       10.74      4.20 o 
  -3   2  16       13.28       15.89      4.58 o 
  -2   2  16        4.34        1.02      3.84 o 
  -1   2  16       14.14       19.74      4.91 o 
   0   2  16        0.02       -4.54      6.33 o 
 -11   3  16       84.43       85.99      8.38 o 
 -10   3  16       25.79       24.34      5.75 o 
  -9   3  16       96.35       95.05      8.31 o 
  -8   3  16        5.03        8.61      4.39 o 
  -7   3  16       44.22       46.66      6.38 o 
  -6   3  16       95.59       95.99     11.33 o 
  -5   3  16        3.81       11.28      6.47 o 
  -4   3  16      149.90      151.51     13.35 o 
  -3   3  16        3.43        8.12      6.61 o 
  -2   3  16       12.19        7.03      4.41 o 
  -1   3  16       22.23       17.15      7.98 o 
  -9   4  16        1.67        4.49      4.73 o 
  -8   4  16      168.96      189.55     14.36 o 
  -7   4  16       13.37       13.03      6.33 o 
  -6   4  16       93.94       90.85      8.28 o 
  -5   4  16       50.45       54.15      6.83 o 
  -4   4  16        4.46        2.17      4.08 o 
  -3   4  16       30.59       24.95      8.76 o 
 -11   1  17      151.70      162.73     11.40 o 
 -10   1  17      100.38       86.27      7.76 o 
  -9   1  17       53.09       50.51      6.76 o 
  -8   1  17        8.18       12.52      6.83 o 
  -7   1  17       37.13       35.40      5.67 o 
  -6   1  17       36.47       43.79      5.86 o 
  -5   1  17       19.81       24.04      9.04 o 
  -4   1  17       37.82       36.87     10.05 o 
  -3   1  17       40.57       45.25      6.28 o 
  -2   1  17        7.62        7.52      4.69 o 
 -10   2  17      131.15      136.11     11.22 o 
  -9   2  17        3.58        0.10      4.11 o 
  -8   2  17      123.50      135.25      9.63 o 
  -7   2  17       16.51       19.45      7.94 o 
  -6   2  17       98.77       83.67     11.05 o 
  -5   2  17       44.42       35.41      8.16 o 
  -4   2  17        7.93        4.14      4.59 o 
  -3   2  17       29.00       31.57      6.14 o 
  -8   3  17        0.57       -0.94      4.51 o 
  -7   3  17       32.13       28.16      5.89 o 
  -6   3  17       31.36       27.31      6.04 o 
  -5   3  17       12.59       15.05      7.80 o 
                                                 
